# Supplementary material for: A new computational strategy for predicting essential genes
Source: BMC Genomics. 2013 Dec 21;14:910. doi: 10.1186/1471-2164-14-910 (PMC3880044; doi:10.1186/1471-2164-14-910)
Supplement: Additional file 2: Table S1 — The fundamental information of 21 species. This table displayed the evolutionary relationships of 21 species, the experimental methods for identification of essential genes, and the growth conditions. Table S2. The AUC matrices of four methods. Each matrix was obtained with the corresponding method. The AUC score in the same position of matrices had the same training set and prediction set. Table S3. The AUC order matrices of four methods. The AUC scores (m ij ) in the same position of the four matrices were sorted and replaced with numbers (1 was equivalent to the maximum AUC score, followed by 2 and 3, and 4 corresponded to the minimum score). We then calculated the frequency of the ranking list (i.e., 1, 2, 3, and 4) in the four matrices. The method which the corresponding matrix had more 1 or 2 was considered better method. Table S4. The AUC scores with singular feature in the predictions. Table S5. Comparing FWM and NBM in stepwise discriminant analysis. We employed SDA to investigate AUC variations by adding features one by one. The ‘Features’ column indicates the sequence into the model. The ‘Singular AUC Score’ column indicates the AUC score generated with only a feature in the model. The ‘Ranking’ column indicates the sorting of singular AUC score. The ‘W’ column indicates the weights of the corresponding feature in FWM. The last two columns indicate AUC variations with the additions of features). [file 1471-2164-14-910-S2.xls]

## Sheet: Table S1
Division	Name	Abbr.	TaxonID	EssNum	Reference	Experimental Methods	Experimental Conditions
γ-Proteobacteria	Escherichia coli str. K-12 substr. MG1655	ECO	511145	286	[1]	Random transposon mutagenesis	Various conditions
	Salmonella enterica subsp. enterica serovar Typhi str. CT18	STY	220341	352	[2]	Random transposon mutagenesis	2 x TY medium
	Haemophilus influenzae Rd KW20	HIN	71421	460	[3]	Random transposon mutagenesis	standard cultivation conditions
	Vibrio cholerae O1 biovar El Tor str. N16961	VCH	243277	789	[4]	Mariner transposon insertion	LB medium with 16 g/liter of agar (Bacto)
	Pseudomonas aeruginosa UCBPP-PA14	PAU	208963	334	[5]	Transposon mutagenesis	LB agar medium
	Acinetobacter sp. ADP1	ACI	62977	499	[6]	Single-gene deletion mutants	MA (Medium for Acinetobacter) or minimal medium
	Francisella tularensis subsp. novicida U112	FTN	401614	390	[7]	Random transposon mutagenesis	Trypticase soy broth or agar supplemented with 0.1% L-cysteine HCl and 0.2% dextrose (TSBC or TSAC, respectively)
ε-Proteobacteria	Helicobacter pylori 26695	HPY	85962	332	[8]	Microarray tracking of transposon mutants (MATT)	Solid media on horse blood agar (HB) plates, containing 4% Columbia agar base (Oxoid), 5% defibrinated horse blood (HemoStat Labs), 0.2% ß-cyclodextrin (Sigma), 10 µg of vancomycin (Sigma) per ml, 5 µg of cefsulodin (Sigma) per ml, 2.5 U of polymyxin B (Sigma) per ml, 5 µg of trimethoprim (Sigma) per ml, and 8 µg of amphotericin B (Sigma) per ml, under microaerobic conditions at 37°C
	Campylobacter jejuni subsp. jejuni NCTC 11168	CJE	192222	190	[9]	Microarray tracking of transposon mutants (MATT)	Mueller–Hinton (MH) agar plates at 37°C under microaerophilic conditions
α-Proteobacteria	Caulobacter crescentus NA1000	CCS	565050	480	[10]	Tn5 transposon mutagenesis	On rich media
Firmicutes	Bacillus subtilis subsp. subtilis str. 168	BSU	224308	269	[11]	Systematic inactivation genes	On a standard laboratory rich medium at 37°C
	Staphylococcus aureus subsp. aureus NCTC 8325	SAO	93061	350	[12]	Transposon-Mediated Differential Hybridisation (TMDH	Following electroporation, cells were grown in 1 gml SOC medium (Gibco Life Technologies) for 1 h at 37°C. Cells were then plated out on L-Agar (Sigma) containing kanamycin at 30 ug/ml (LB-kan).
	Streptococcus pneumoniae TIGR4	SPN	170187	316	[13-15]	(13) Signature-tagged mutagenesis (14) Allelic replacement mutagenesis (15) coupled bioinformatic/experimental approach	(1) A rabbit meningitis model was set up and infected by transposon mutant strains (2) The pneumococcal strain used in this study was the type 2 Avery strain D39 It was maintained routinely in Todd-Hewitt broth or agar supplemented with 0.5% yeast extract. When needed, 400 ug/ml of kanamycin was added (3) maintained on blood agar plates at 37°C in 5% CO2
	Streptococcus sanguinis SK36	SSA	388919	218	[16]	Comprehensive set of deletion mutants	In minimal medium
Tenericutes	Mycoplasma genitalium G37	MGE	243273	381	[17]	Random transposon mutagenesis	SP4 medium containing 7 ug/ml tetracycline
	Mycoplasma pulmonis UAB CTIP	MPU	272635	461	[18]	Random transposon mutagenesis	M. pulmonis strain CT was cultured in mycoplasma broth (MB) and assayed for colonies on mycoplasma agar (MA)
Actinobacteria	Mycobacterium tuberculosis H37Rv	MTU	83332	614	[19]	Diverse libraries of transposon insertion mutants	Optimal growth(7H10 agar (Difco) containing AD (0.5% bovine serum albumin, 0.2% glucose, 0.085% NaCl))
Bacteroidetes	Bacteroides thetaiotaomicron VPI-5482	BTH	226186	325	[20]	Mariner transposon mutagenesis	In nutrient-rich conditions in vitro or in a mammalian gut ecosystem,
	Porphyromonas gingivalis ATCC 33277	PGN	431947	463	[21]	Mariner transposon mutagenesis	Anaerobic conditions and Blood agar plates
Ascomycota	Saccharomyces cerevisiae	SCE	4932	1123	[22, 23]	(22) Gene-deletion mutants (23) Gene knockout	(1) Optimal growth under six well-studied conditions: high salt, sorbitol, galactose, pH 8, minimal medium and nystatin treatment (2) YPD media
	Schizosaccharomyces pombe	SPO	4896	1260	[24]	Heterozygous diploid deletion mutants	Various conditions or medium
Reference
1	Yamazaki Y, Niki H, Kato J-i: Profiling of Escherichia coli Chromosome database. In: Microbial Gene Essentiality: Protocols and Bioinformatics. Springer; 2008: 385-389.
2	Langridge GC, Phan M-D, Turner DJ, Perkins TT, Parts L, Haase J, Charles I, Maskell DJ, Peters SE, Dougan G: Simultaneous assay of every Salmonella Typhi gene using one million transposon mutants. Genome research 2009, 19(12):2308-2316.
3	Akerley BJ, Rubin EJ, Novick VL, Amaya K, Judson N, Mekalanos JJ: A genome-scale analysis for identification of genes required for growth or survival of Haemophilus influenzae. Proceedings of the National Academy of Sciences 2002, 99(2):966-971.
4	Cameron DE, Urbach JM, Mekalanos JJ: A defined transposon mutant library and its use in identifying motility genes in Vibrio cholerae. Proceedings of the National Academy of Sciences 2008, 105(25):8736-8741.
5	Liberati NT, Urbach JM, Miyata S, Lee DG, Drenkard E, Wu G, Villanueva J, Wei T, Ausubel FM: An ordered, nonredundant library of Pseudomonas aeruginosa strain PA14 transposon insertion mutants. Proceedings of the National Academy of Sciences of the United States of America 2006, 103(8):2833-2838.
6	de Berardinis V, Vallenet D, Castelli V, Besnard M, Pinet A, Cruaud C, Samair S, Lechaplais C, Gyapay G, Richez C: A complete collection of single-gene deletion mutants of Acinetobacter baylyi ADP1. Molecular systems biology 2008, 4(1).
7	Gallagher LA, Ramage E, Jacobs MA, Kaul R, Brittnacher M, Manoil C: A comprehensive transposon mutant library of Francisella novicida, a bioweapon surrogate. Proceedings of the National Academy of Sciences 2007, 104(3):1009-1014.
8	Salama NR, Shepherd B, Falkow S: Global transposon mutagenesis and essential gene analysis of Helicobacter pylori. Journal of bacteriology 2004, 186(23):7926-7935.
9	Stahl M, Stintzi A: Identification of essential genes in C. jejuni genome highlights hyper-variable plasticity regions. Functional & integrative genomics 2011, 11(2):241-257.
10	Christen B, Abeliuk E, Collier JM, Kalogeraki VS, Passarelli B, Coller JA, Fero MJ, McAdams HH, Shapiro L: The essential genome of a bacterium. Molecular systems biology 2011, 7(1).
11	Kobayashi K, Ehrlich SD, Albertini A, Amati G, Andersen K, Arnaud M, Asai K, Ashikaga S, Aymerich S, Bessieres P: Essential Bacillus subtilis genes. Proceedings of the National Academy of Sciences 2003, 100(8):4678-4683.
12	Chaudhuri RR, Allen AG, Owen PJ, Shalom G, Stone K, Harrison M, Burgis TA, Lockyer M, Garcia-Lara J, Foster SJ: Comprehensive identification of essential Staphylococcus aureus genes using Transposon-Mediated Differential Hybridisation (TMDH). Bmc Genomics 2009, 10(1):291.
13	Thanassi JA, Hartman‐Neumann SL, Dougherty TJ, Dougherty BA, Pucci MJ: Identification of 113 conserved essential genes using a high‐throughput gene disruption system in Streptococcus pneumoniae. Nucleic acids research 2002, 30(14):3152-3162.
14	Song J-H, Ko KS, Lee J, Baek J, Oh W, Yoon H, Jeong J, Chun J: Identification of essential genes in Streptococcus pneumoniae by allelic replacement mutagenesis. Mol Cells 2005, 19(3):365-374.
15	Molzen T, Burghout P, Bootsma H, Brandt CT, van der Gaast-de CE, Eleveld M, Verbeek M, Frimodt-Møller N, Østergaard C, Hermans P: Genome-wide identification of Streptococcus pneumoniae genes essential for bacterial replication during experimental meningitis. Infection and immunity 2011, 79(1):288-297.
16	Xu P, Ge X, Chen L, Wang X, Dou Y, Xu JZ, Patel JR, Stone V, Evans K, Kitten T: Genome-wide essential gene identification in Streptococcus sanguinis. Scientific reports 2011, 1.
17	Glass JI, Assad-Garcia N, Alperovich N, Yooseph S, Lewis MR, Maruf M, Hutchison CA, Smith HO, Venter JC: Essential genes of a minimal bacterium. Proceedings of the National Academy of Sciences of the United States of America 2006, 103(2):425-430.
18	French CT, Lao P, Loraine AE, Matthews BT, Yu H, Dybvig K: Large‐scale transposon mutagenesis of Mycoplasma pulmonis. Molecular microbiology 2008, 69(1):67-76.
19	Sassetti CM, Boyd DH, Rubin EJ: Genes required for mycobacterial growth defined by high density mutagenesis. Molecular microbiology 2003, 48(1):77-84.
20	Goodman AL, McNulty NP, Zhao Y, Leip D, Mitra RD, Lozupone CA, Knight R, Gordon JI: Identifying genetic determinants needed to establish a human gut symbiont in its habitat. Cell host & microbe 2009, 6(3):279-289.
21	Klein BA, Tenorio EL, Lazinski DW, Camilli A, Duncan MJ, Hu LT: Identification of essential genes of the periodontal pathogen Porphyromonas gingivalis. Bmc Genomics 2012, 13(1):578.
22	Giaever G, Chu AM, Ni L, Connelly C, Riles L, Veronneau S, Dow S, Lucau-Danila A, Anderson K, Andre B: Functional profiling of the Saccharomyces cerevisiae genome. Nature 2002, 418(6896):387-391.
23	Steinmetz LM, Scharfe C, Deutschbauer AM, Mokranjac D, Herman ZS, Jones T, Chu AM, Giaever G, Prokisch H, Oefner PJ: Systematic screen for human disease genes in yeast. nature genetics 2002, 31(4):400-404.
24	Kim DU, Hayles J, Kim D, Wood V, Park HO, Won M, Yoo HS, Duhig T, Nam M, Palmer G: Analysis of a genome-wide set of gene deletions in the fission yeast Schizosaccharomyces pombe. Nature biotechnology 2010, 28(6):617-623.

## Sheet: Table S2
Four 21×21 AUC matrices are produced by the four methods
FWM		ECO	STY	HIN	VCH	PAU	ACI	FTN	HPY	CJE	CCS	BSU	SAO	SPN	SSA	MGE	MPU	MTU	BTH	PGN	SCE	SPO
	ECO	0.973079	0.949552	0.61379	0.725468	0.826752	0.866233	0.84316	0.641845	0.565806	0.903625	0.940785	0.877758	0.735837	0.937581	0.74194	0.856321	0.78774	0.780729	0.805093	0.683827	0.680209
	STY	0.96388	0.962141	0.607175	0.701687	0.81503	0.866262	0.830915	0.632249	0.554117	0.901056	0.941499	0.872895	0.733592	0.932736	0.731101	0.856465	0.791743	0.776238	0.802343	0.673562	0.664412
	HIN	0.860912	0.824546	0.872159	0.699593	0.749724	0.738324	0.756239	0.583264	0.529135	0.773215	0.804235	0.744107	0.643399	0.830076	0.676194	0.709551	0.638067	0.685783	0.699988	0.58754	0.616468
	VCH	0.944435	0.90774	0.604481	0.884503	0.844984	0.852063	0.847458	0.641856	0.626121	0.867571	0.90999	0.843659	0.700007	0.905233	0.720448	0.811571	0.720104	0.749154	0.767016	0.625795	0.658597
	PAU	0.943739	0.932938	0.588591	0.807938	0.907135	0.859302	0.837793	0.653699	0.607797	0.901823	0.92622	0.864299	0.708661	0.913148	0.707015	0.839357	0.772394	0.766551	0.821064	0.653019	0.664708
	ACI	0.950268	0.924624	0.604144	0.71648	0.806796	0.904236	0.824831	0.620225	0.557625	0.888572	0.933133	0.864894	0.732336	0.92113	0.731362	0.840029	0.779135	0.762198	0.7842	0.691617	0.681152
	FTN	0.948484	0.924271	0.600902	0.762064	0.832952	0.869069	0.904404	0.623081	0.59326	0.89503	0.927713	0.877988	0.72745	0.924963	0.74194	0.859413	0.765288	0.769738	0.805465	0.632001	0.643633
	HPY	0.890822	0.888779	0.579784	0.719372	0.797263	0.827736	0.79324	0.850556	0.577527	0.861079	0.906728	0.824466	0.703907	0.882255	0.687463	0.820422	0.759997	0.742658	0.785669	0.649343	0.653996
	CJE	0.59067	0.571421	0.507994	0.627965	0.6207	0.551183	0.62826	0.561683	0.885612	0.579394	0.57877	0.59602	0.540854	0.589032	0.584478	0.564158	0.528327	0.561291	0.594114	0.6021	0.584872
	CCS	0.953266	0.94086	0.600435	0.706481	0.815447	0.868947	0.824317	0.63333	0.563384	0.929309	0.938196	0.875322	0.724445	0.933029	0.717388	0.857843	0.784895	0.769745	0.814743	0.679082	0.677906
	BSU	0.955089	0.939816	0.605305	0.694556	0.810785	0.866916	0.824859	0.628939	0.558781	0.895589	0.959477	0.882966	0.740807	0.934916	0.736101	0.852669	0.786803	0.771729	0.799777	0.68106	0.684792
	SAO	0.953687	0.930082	0.606888	0.713167	0.820715	0.862477	0.826357	0.628476	0.552854	0.89869	0.94689	0.924218	0.738607	0.937905	0.735728	0.862953	0.784437	0.765963	0.813327	0.638899	0.63461
	SPN	0.93245	0.907968	0.57831	0.65003	0.766194	0.849908	0.793505	0.597692	0.51561	0.858036	0.926516	0.85967	0.858187	0.902953	0.711007	0.832644	0.773213	0.760277	0.780618	0.651318	0.637573
	SSA	0.958801	0.938711	0.609118	0.696403	0.80802	0.868608	0.830638	0.630966	0.552779	0.900021	0.944503	0.887537	0.736005	0.962023	0.728862	0.861704	0.784375	0.771852	0.795826	0.660405	0.663651
	MGE	0.881466	0.853553	0.600249	0.677139	0.713313	0.775352	0.783177	0.610884	0.557448	0.817028	0.885176	0.851365	0.710311	0.896435	0.947873	0.807061	0.695914	0.723654	0.747769	0.637896	0.646022
	MPU	0.943473	0.919806	0.600473	0.705363	0.810442	0.862969	0.829809	0.630773	0.548703	0.8938	0.926645	0.878538	0.732501	0.92641	0.760522	0.949523	0.782677	0.779354	0.815129	0.692762	0.671764
	MTU	0.943122	0.918063	0.597633	0.662736	0.77947	0.861438	0.791357	0.615134	0.520866	0.887571	0.928321	0.852587	0.728865	0.908052	0.700224	0.840462	0.850201	0.757587	0.802628	0.667647	0.65963
	BTH	0.941035	0.923751	0.583022	0.679811	0.798855	0.853973	0.803364	0.629651	0.536559	0.890907	0.922665	0.87167	0.720937	0.908327	0.693209	0.842641	0.774853	0.864787	0.80751	0.644684	0.639767
	PGN	0.946125	0.920833	0.590512	0.703801	0.811752	0.86054	0.819838	0.639243	0.550293	0.895965	0.931832	0.877346	0.726891	0.913437	0.719664	0.857539	0.779647	0.798433	0.882376	0.631685	0.639857
	SCE	0.87832	0.856335	0.575947	0.688072	0.755443	0.818303	0.768496	0.584428	0.578579	0.83734	0.88403	0.835052	0.703094	0.854788	0.703731	0.810698	0.741584	0.726622	0.74645	0.832548	0.754244
	SPO	0.884623	0.866675	0.594746	0.702329	0.762349	0.8211	0.769049	0.602806	0.574629	0.852239	0.886438	0.840859	0.702811	0.860574	0.684515	0.770553	0.731369	0.729094	0.773332	0.772455	0.815902
			Each row has the same training set, Each column has the same testing set.
		ECO	STY	HIN	VCH	PAU	ACI	FTN	HPY	CJE	CCS	BSU	SAO	SPN	SSA	MGE	MPU	MTU	BTH	PGN	SCE	SPO
LRM	ECO	0.995	0.912	0.605	0.68	0.761	0.81	0.821	0.585	0.559	0.806	0.864	0.809	0.682	0.886	0.698	0.76	0.688	0.726	0.724	0.668	0.634
	STY	0.968	0.99	0.611	0.694	0.795	0.819	0.816	0.595	0.526	0.83	0.874	0.802	0.675	0.863	0.699	0.761	0.7	0.76	0.768	0.609	0.605
	HIN	0.617	0.593	0.909	0.574	0.581	0.581	0.567	0.545	0.499	0.594	0.612	0.553	0.527	0.618	0.573	0.512	0.554	0.571	0.564	0.543	0.537
	VCH	0.847	0.824	0.566	0.924	0.778	0.731	0.803	0.613	0.574	0.721	0.791	0.748	0.596	0.813	0.723	0.73	0.587	0.714	0.693	0.562	0.588
	PAU	0.841	0.841	0.59	0.713	0.953	0.763	0.783	0.582	0.533	0.759	0.811	0.745	0.614	0.793	0.594	0.714	0.637	0.714	0.718	0.526	0.547
	ACI	0.91	0.899	0.558	0.671	0.776	0.967	0.777	0.601	0.5	0.886	0.924	0.84	0.71	0.887	0.648	0.766	0.78	0.744	0.755	0.645	0.642
	FTN	0.855	0.839	0.6	0.681	0.751	0.75	0.965	0.589	0.539	0.767	0.814	0.762	0.655	0.837	0.697	0.763	0.618	0.709	0.702	0.508	0.534
	HPY	0.576	0.57	0.536	0.536	0.527	0.554	0.597	0.912	0.563	0.563	0.611	0.579	0.529	0.634	0.529	0.584	0.542	0.553	0.597	0.473	0.536
	CJE	0.495	0.482	0.495	0.536	0.557	0.518	0.544	0.579	0.939	0.55	0.495	0.484	0.465	0.514	0.505	0.557	0.491	0.461	0.536	0.546	0.563
	CCS	0.926	0.911	0.579	0.675	0.778	0.843	0.823	0.622	0.553	0.969	0.883	0.821	0.674	0.896	0.683	0.816	0.711	0.764	0.776	0.598	0.615
	BSU	0.844	0.795	0.537	0.632	0.699	0.767	0.758	0.583	0.486	0.755	0.988	0.836	0.673	0.902	0.668	0.779	0.662	0.703	0.697	0.55	0.573
	SAO	0.828	0.774	0.561	0.674	0.712	0.736	0.774	0.555	0.52	0.715	0.88	0.976	0.675	0.905	0.685	0.769	0.608	0.706	0.7	0.574	0.592
	SPN	0.721	0.687	0.541	0.605	0.648	0.679	0.712	0.572	0.481	0.673	0.782	0.752	0.911	0.803	0.628	0.724	0.623	0.662	0.66	0.542	0.551
	SSA	0.927	0.921	0.569	0.673	0.795	0.865	0.798	0.612	0.5	0.903	0.938	0.87	0.728	0.991	0.657	0.808	0.789	0.761	0.794	0.615	0.633
	MGE	0.844	0.812	0.566	0.714	0.695	0.734	0.761	0.59	0.55	0.739	0.772	0.747	0.616	0.821	0.993	0.741	0.582	0.671	0.686	0.712	0.687
	MPU	0.802	0.785	0.557	0.66	0.696	0.694	0.707	0.591	0.509	0.726	0.77	0.712	0.637	0.768	0.683	0.992	0.629	0.699	0.698	0.571	0.585
	MTU	0.881	0.839	0.572	0.638	0.705	0.812	0.761	0.604	0.52	0.78	0.828	0.75	0.655	0.854	0.662	0.745	0.889	0.718	0.729	0.554	0.558
	BTH	0.814	0.766	0.575	0.663	0.681	0.676	0.734	0.591	0.514	0.692	0.763	0.73	0.619	0.754	0.661	0.703	0.596	0.914	0.737	0.528	0.554
	PGN	0.81	0.78	0.592	0.649	0.706	0.706	0.736	0.589	0.533	0.712	0.784	0.732	0.637	0.778	0.695	0.688	0.628	0.759	0.95	0.488	0.512
	SCE	0.695	0.677	0.526	0.617	0.607	0.628	0.661	0.54	0.548	0.624	0.659	0.685	0.572	0.72	0.612	0.645	0.573	0.615	0.619	0.877	0.715
	SPO	0.72	0.696	0.557	0.645	0.647	0.658	0.674	0.549	0.554	0.678	0.697	0.71	0.582	0.739	0.612	0.644	0.584	0.619	0.658	0.765	0.854
			Each row has the same training set, Each column has the same testing set.
		ECO	STY	HIN	VCH	PAU	ACI	FTN	HPY	CJE	CCS	BSU	SAO	SPN	SSA	MGE	MPU	MTU	BTH	PGN	SCE	SPO
NBM	ECO	0.948	0.915	0.561	0.652	0.798	0.852	0.762	0.597	0.497	0.882	0.906	0.806	0.708	0.864	0.53	0.749	0.77	0.755	0.749	0.605	0.604
	STY	0.948	0.937	0.566	0.658	0.799	0.858	0.77	0.599	0.497	0.893	0.92	0.829	0.719	0.875	0.503	0.782	0.785	0.765	0.767	0.608	0.629
	HIN	0.874	0.842	0.776	0.697	0.756	0.762	0.755	0.589	0.504	0.796	0.829	0.768	0.677	0.856	0.67	0.725	0.673	0.717	0.732	0.557	0.558
	VCH	0.905	0.864	0.568	0.824	0.788	0.812	0.775	0.596	0.536	0.798	0.847	0.698	0.653	0.827	0.645	0.72	0.646	0.69	0.61	0.595	0.521
	PAU	0.924	0.907	0.561	0.688	0.842	0.838	0.772	0.603	0.5	0.881	0.899	0.815	0.706	0.872	0.583	0.767	0.746	0.768	0.759	0.636	0.639
	ACI	0.93	0.885	0.574	0.742	0.761	0.869	0.835	0.605	0.567	0.815	0.893	0.841	0.689	0.904	0.709	0.813	0.678	0.724	0.762	0.697	0.687
	FTN	0.865	0.864	0.55	0.691	0.77	0.849	0.843	0.616	0.526	0.877	0.92	0.876	0.711	0.907	0.681	0.809	0.759	0.756	0.798	0.621	0.645
	HPY	0.785	0.825	0.552	0.678	0.756	0.818	0.791	0.755	0.534	0.859	0.896	0.845	0.697	0.884	0.655	0.823	0.736	0.755	0.799	0.605	0.639
	CJE	0.436	0.427	0.486	0.508	0.466	0.356	0.474	0.518	0.819	0.373	0.361	0.417	0.434	0.317	0.426	0.437	0.379	0.419	0.465	0.586	0.539
	CCS	0.935	0.92	0.557	0.667	0.798	0.856	0.773	0.604	0.504	0.904	0.919	0.837	0.714	0.88	0.575	0.785	0.777	0.763	0.768	0.616	0.626
	BSU	0.911	0.91	0.561	0.665	0.792	0.86	0.777	0.604	0.497	0.894	0.935	0.85	0.718	0.888	0.529	0.782	0.782	0.765	0.779	0.591	0.624
	SAO	0.899	0.894	0.558	0.681	0.774	0.85	0.803	0.61	0.507	0.887	0.937	0.892	0.723	0.914	0.62	0.839	0.773	0.765	0.807	0.589	0.615
	SPN	0.931	0.916	0.563	0.645	0.78	0.86	0.78	0.597	0.491	0.875	0.931	0.855	0.783	0.891	0.653	0.79	0.772	0.759	0.787	0.574	0.614
	SSA	0.94	0.896	0.583	0.748	0.797	0.819	0.842	0.607	0.567	0.838	0.9	0.856	0.693	0.917	0.707	0.817	0.675	0.746	0.762	0.711	0.708
	MGE	0.876	0.858	0.566	0.699	0.763	0.844	0.817	0.631	0.539	0.866	0.907	0.859	0.7	0.899	0.829	0.852	0.746	0.727	0.781	0.605	0.635
	MPU	0.807	0.809	0.551	0.672	0.686	0.848	0.818	0.624	0.524	0.854	0.918	0.872	0.712	0.896	0.702	0.879	0.768	0.74	0.812	0.628	0.644
	MTU	0.932	0.909	0.559	0.644	0.781	0.854	0.762	0.593	0.492	0.88	0.913	0.825	0.717	0.871	0.581	0.77	0.811	0.755	0.757	0.6	0.622
	BTH	0.926	0.914	0.559	0.671	0.786	0.845	0.778	0.603	0.491	0.884	0.917	0.841	0.71	0.878	0.604	0.787	0.762	0.808	0.769	0.606	0.608
	PGN	0.92	0.912	0.565	0.681	0.801	0.851	0.806	0.619	0.511	0.893	0.928	0.872	0.721	0.908	0.649	0.836	0.768	0.786	0.848	0.571	0.619
	SCE	0.856	0.823	0.561	0.639	0.73	0.841	0.786	0.601	0.516	0.848	0.884	0.837	0.814	0.864	0.62	0.808	0.745	0.729	0.761	0.796	0.73
	SPO	0.903	0.888	0.559	0.682	0.778	0.84	0.785	0.613	0.508	0.859	0.899	0.845	0.716	0.876	0.569	0.832	0.743	0.734	0.784	0.77	0.776
			Each row has the same training set, Each column has the same testing set.
		ECO	STY	HIN	VCH	PAU	ACI	FTN	HPY	CJE	CCS	BSU	SAO	SPN	SSA	MGE	MPU	MTU	BTH	PGN	SCE	SPO
SVM	ECO	0.978	0.924	0.609	0.742	0.808	0.832	0.866	0.61	0.584	0.854	0.91	0.863	0.706	0.925	0.719	0.828	0.701	0.761	0.795	0.717	0.7
	STY	0.968	0.963	0.604	0.751	0.825	0.844	0.863	0.621	0.568	0.876	0.917	0.868	0.709	0.923	0.712	0.835	0.713	0.776	0.807	0.747	0.721
	HIN	0.712	0.685	0.866	0.633	0.678	0.654	0.676	0.569	0.508	0.685	0.725	0.663	0.589	0.737	0.639	0.644	0.594	0.644	0.65	0.579	0.586
	VCH	0.911	0.873	0.561	0.871	0.807	0.763	0.842	0.597	0.577	0.769	0.862	0.803	0.647	0.863	0.72	0.775	0.609	0.739	0.733	0.641	0.646
	PAU	0.939	0.912	0.581	0.744	0.876	0.831	0.847	0.609	0.538	0.84	0.908	0.867	0.695	0.91	0.688	0.835	0.695	0.767	0.822	0.676	0.662
	ACI	0.835	0.789	0.569	0.652	0.698	0.909	0.742	0.57	0.53	0.739	0.796	0.712	0.628	0.814	0.654	0.732	0.644	0.684	0.674	0.507	0.533
	FTN	0.932	0.899	0.598	0.764	0.806	0.792	0.933	0.613	0.562	0.826	0.89	0.852	0.691	0.906	0.73	0.817	0.652	0.758	0.784	0.709	0.678
	HPY	0.602	0.609	0.528	0.639	0.64	0.577	0.647	0.841	0.565	0.62	0.646	0.628	0.567	0.654	0.571	0.648	0.547	0.629	0.645	0.539	0.564
	CJE	0.449	0.451	0.495	0.525	0.594	0.494	0.523	0.563	0.822	0.546	0.491	0.522	0.496	0.458	0.472	0.529	0.496	0.54	0.593	0.611	0.583
	CCS	0.958	0.938	0.58	0.73	0.821	0.853	0.857	0.637	0.557	0.934	0.927	0.876	0.717	0.937	0.711	0.855	0.719	0.778	0.823	0.712	0.715
	BSU	0.945	0.913	0.564	0.748	0.801	0.853	0.848	0.618	0.54	0.853	0.959	0.881	0.719	0.915	0.705	0.839	0.717	0.745	0.786	0.658	0.674
	SAO	0.946	0.905	0.562	0.738	0.797	0.828	0.855	0.601	0.551	0.843	0.927	0.934	0.7	0.929	0.718	0.837	0.666	0.768	0.807	0.701	0.694
	SPN	0.799	0.761	0.55	0.645	0.684	0.723	0.756	0.596	0.506	0.71	0.779	0.766	0.818	0.783	0.662	0.741	0.637	0.694	0.713	0.641	0.587
	SSA	0.836	0.781	0.578	0.662	0.716	0.761	0.778	0.602	0.51	0.741	0.823	0.821	0.685	0.966	0.699	0.785	0.642	0.716	0.712	0.692	0.685
	MGE	0.844	0.812	0.566	0.714	0.695	0.734	0.761	0.59	0.55	0.739	0.772	0.747	0.616	0.821	0.918	0.741	0.582	0.671	0.686	0.712	0.687
	MPU	0.936	0.915	0.575	0.717	0.8	0.836	0.838	0.621	0.561	0.867	0.912	0.862	0.709	0.905	0.77	0.956	0.74	0.775	0.802	0.727	0.697
	MTU	0.931	0.905	0.574	0.676	0.766	0.853	0.813	0.615	0.543	0.853	0.9	0.841	0.714	0.902	0.697	0.831	0.839	0.732	0.788	0.685	0.65
	BTH	0.858	0.811	0.602	0.7	0.727	0.712	0.775	0.588	0.538	0.731	0.809	0.781	0.631	0.824	0.656	0.722	0.587	0.818	0.716	0.668	0.648
	PGN	0.932	0.902	0.603	0.722	0.807	0.803	0.844	0.619	0.564	0.827	0.893	0.863	0.702	0.896	0.727	0.826	0.678	0.79	0.906	0.682	0.656
	SCE	0.856	0.823	0.561	0.639	0.73	0.841	0.786	0.601	0.516	0.848	0.884	0.837	0.814	0.864	0.62	0.808	0.745	0.729	0.761	0.826	0.73
	SPO	0.834	0.831	0.591	0.704	0.736	0.758	0.76	0.602	0.571	0.783	0.832	0.793	0.664	0.816	0.655	0.743	0.643	0.713	0.724	0.77	0.81
			Each row has the same training set, Each column has the same testing set.

## Sheet: Table S3
Four 21×21 AUC matrices are produced by the four methods
FWM		ECO	STY	HIN	VCH	PAU	ACI	FTN	HPY	CJE	CCS	BSU	SAO	SPN	SSA	MGE	MPU	MTU	BTH	PGN	SCE	SPO
	ECO	3	1	1	2	1	1	2	1	2	1	1	1	1	1	1	1	1	1	1	2	2
	STY	3	3	2	2	2	1	2	1	2	1	1	1	1	1	1	1	1	1	2	2	2
	HIN	2	2	2	1	2	2	1	2	1	2	2	2	2	2	1	2	2	2	2	1	1
	VCH	1	1	1	2	1	1	1	1	1	1	1	1	1	1	2	1	1	1	1	2	1
	PAU	1	1	2	1	2	1	2	1	1	1	1	2	1	1	1	1	1	3	2	2	1
	ACI	1	1	1	2	1	3	2	1	2	1	1	1	1	1	1	1	2	1	1	2	2
	FTN	1	1	1	2	1	1	3	1	1	1	1	1	1	1	1	1	1	1	1	2	3
	HPY	1	1	1	1	1	1	1	2	1	1	1	2	1	2	1	2	1	2	2	1	1
	CJE	1	1	1	1	1	1	1	3	2	1	1	1	1	1	1	1	1	1	1	2	1
	CCS	2	1	1	2	2	1	2	2	1	3	1	2	1	2	1	1	1	2	2	2	2
	BSU	1	1	1	2	1	1	2	1	1	1	2	1	1	1	1	1	1	1	1	1	1
	SAO	1	1	1	2	1	1	2	1	1	1	1	3	1	1	1	1	1	2	1	2	2
	SPN	1	2	1	1	2	2	1	1	1	2	2	1	2	1	1	1	1	1	2	1	1
	SSA	1	1	1	2	1	1	2	1	2	2	1	1	1	3	1	1	2	1	1	3	3
	MGE	1	2	1	4	2	2	2	2	1	2	2	2	1	2	2	2	2	2	2	3	3
	MPU	1	1	1	2	1	1	2	1	2	1	1	1	1	1	2	3	1	1	1	2	2
	MTU	1	1	1	2	2	1	2	1	2	1	1	1	1	1	1	1	2	1	1	2	1
	BTH	1	1	2	2	1	1	1	1	2	1	1	1	1	1	1	1	1	2	1	2	2
	PGN	1	1	3	2	1	1	2	1	2	1	1	1	1	1	2	1	1	1	3	2	2
	SCE	1	1	1	1	1	3	3	3	1	3	1	3	3	3	1	1	3	3	3	2	1
	SPO	2	2	1	2	2	2	2	2	1	2	2	2	2	2	1	2	2	2	2	1	2
		Order	1	2	3	4
		Num	272	140	28	1
		ECO	STY	HIN	VCH	PAU	ACI	FTN	HPY	CJE	CCS	BSU	SAO	SPN	SSA	MGE	MPU	MTU	BTH	PGN	SCE	SPO
LRM	ECO	1	4	3	3	4	4	3	4	3	4	4	3	4	3	3	3	4	4	4	3	3
	STY	1	1	1	3	4	4	3	4	3	4	4	4	4	4	3	4	4	4	3	3	4
	HIN	4	4	1	4	4	4	4	4	4	4	4	4	4	4	4	4	4	4	4	4	4
	VCH	4	4	3	1	4	4	3	2	3	4	4	3	4	4	1	3	4	3	3	4	3
	PAU	4	4	1	3	1	4	3	4	3	4	4	4	4	4	3	4	4	4	4	4	4
	ACI	3	2	4	3	2	1	3	3	4	2	2	3	2	3	4	3	1	2	3	3	3
	FTN	4	4	2	4	4	4	1	4	3	4	4	4	4	4	3	4	4	4	4	4	4
	HPY	4	4	3	4	4	4	4	1	3	4	4	4	4	4	4	4	4	4	4	4	4
	CJE	2	2	2	2	3	2	2	1	1	2	2	3	3	2	2	2	3	3	3	4	3
	CCS	4	4	3	3	4	4	3	3	3	1	4	4	4	3	3	3	4	3	3	4	4
	BSU	4	4	4	4	4	4	4	4	4	4	1	4	4	3	3	4	4	4	4	4	4
	SAO	4	4	3	4	4	4	4	4	3	4	4	1	4	4	3	4	4	4	4	4	4
	SPN	4	4	4	4	4	4	4	4	4	4	3	4	1	3	4	4	4	4	4	4	4
	SSA	3	2	4	3	3	2	3	2	4	1	2	2	2	1	4	3	1	2	2	4	4
	MGE	3	3	2	1	3	3	3	3	2	3	3	3	3	3	1	3	3	3	3	1	1
	MPU	4	4	3	4	3	4	4	4	4	4	4	4	4	4	4	1	4	4	4	4	4
	MTU	4	4	3	4	4	4	4	3	3	4	4	4	4	4	3	4	1	4	4	4	4
	BTH	4	4	3	4	4	4	4	3	3	4	4	4	4	4	2	4	3	1	3	4	4
	PGN	4	4	2	4	4	4	4	4	3	4	4	4	4	4	3	4	4	4	1	4	4
	SCE	4	4	4	4	4	4	4	4	2	4	4	4	4	4	4	4	4	4	4	1	4
	SPO	4	4	4	4	4	4	4	4	3	4	4	4	4	4	3	4	4	4	4	4	1
		Order	1	2	3	4
		Num	32	32	101	276
		ECO	STY	HIN	VCH	PAU	ACI	FTN	HPY	CJE	CCS	BSU	SAO	SPN	SSA	MGE	MPU	MTU	BTH	PGN	SCE	SPO
NBM	ECO	4	3	4	4	3	2	4	3	4	2	3	4	2	4	4	4	2	3	3	4	4
	STY	4	4	4	4	3	2	4	3	4	2	2	3	2	3	4	3	2	3	4	4	3
	HIN	1	1	4	2	1	1	2	1	3	1	1	1	1	1	2	1	1	1	1	3	3
	VCH	3	3	2	4	3	2	4	4	4	2	3	4	2	3	4	4	2	4	4	3	4
	PAU	3	3	4	4	4	2	4	3	4	2	3	3	2	3	4	3	2	1	3	3	3
	ACI	2	3	2	1	3	4	1	2	1	3	3	2	3	2	2	2	3	3	2	1	1
	FTN	3	3	4	3	3	2	4	2	4	2	2	2	2	2	4	3	2	3	2	3	2
	HPY	2	2	2	2	2	2	2	4	4	2	2	1	2	1	2	1	2	1	1	2	2
	CJE	4	4	4	4	4	4	4	4	4	4	4	4	4	4	4	4	4	4	4	3	4
	CCS	3	3	4	4	3	2	4	4	4	4	3	3	3	4	4	4	2	4	4	3	3
	BSU	3	3	3	3	3	2	3	3	3	2	4	3	3	4	4	3	2	2	3	3	3
	SAO	3	3	4	3	3	2	3	2	4	2	2	4	2	3	4	2	2	3	2	3	3
	SPN	2	1	2	2	1	1	2	2	3	1	1	2	4	2	3	2	2	2	1	3	2
	SSA	2	3	2	1	2	3	1	3	1	3	3	3	3	4	2	2	3	3	3	1	1
	MGE	2	1	2	3	1	1	1	1	4	1	1	1	2	1	4	1	1	1	1	4	4
	MPU	3	3	4	3	4	2	3	2	3	3	2	2	2	3	3	4	2	3	2	3	3
	MTU	2	2	4	3	1	2	3	4	4	2	2	3	2	3	4	3	4	2	3	3	3
	BTH	2	2	4	3	2	2	2	2	4	2	2	2	2	2	4	2	2	4	2	3	3
	PGN	3	2	4	3	3	2	3	2	4	2	2	2	2	2	4	2	2	3	4	3	3
	SCE	2	2	2	2	2	1	1	1	3	1	2	1	1	1	2	2	1	1	1	4	2
	SPO	1	1	3	3	1	1	1	1	4	1	1	1	1	1	4	1	1	1	1	2	4
		Order	1	2	3	4
		Num	75	134	124	108
		ECO	STY	HIN	VCH	PAU	ACI	FTN	HPY	CJE	CCS	BSU	SAO	SPN	SSA	MGE	MPU	MTU	BTH	PGN	SCE	SPO
SVM	ECO	2	2	2	1	2	3	1	2	1	3	2	2	3	2	2	2	3	2	2	1	1
	STY	1	2	3	1	1	3	1	2	1	3	3	2	3	2	2	2	3	1	1	1	1
	HIN	3	3	3	3	3	3	3	3	2	3	3	3	3	3	3	3	3	3	3	2	2
	VCH	2	2	4	3	2	3	2	3	2	3	2	2	3	2	2	2	3	2	2	1	2
	PAU	2	2	3	2	3	3	1	2	2	3	2	1	3	2	2	2	3	2	1	1	2
	ACI	4	4	3	4	4	2	4	4	3	4	4	4	4	4	3	4	4	4	4	4	4
	FTN	2	2	3	1	2	3	2	3	2	3	3	3	3	3	2	2	3	2	3	1	1
	HPY	3	3	4	3	3	3	3	3	2	3	3	3	3	3	3	3	3	3	3	3	3
	CJE	3	3	2	3	2	3	3	2	3	3	3	2	2	3	3	3	2	2	2	1	2
	CCS	1	2	2	1	1	3	1	1	2	2	2	1	2	1	2	2	3	1	1	1	1
	BSU	2	2	2	1	2	3	1	2	2	3	2	2	2	2	2	2	3	3	2	2	2
	SAO	2	2	2	1	2	3	1	3	2	3	3	2	3	2	2	3	3	1	2	1	1
	SPN	3	3	3	2	3	3	3	3	2	3	4	3	3	4	2	3	3	3	3	2	3
	SSA	4	4	3	4	4	4	4	4	3	4	4	4	4	2	3	4	4	4	4	2	2
	MGE	3	3	2	1	3	3	3	3	2	3	3	3	3	3	3	3	3	3	3	1	1
	MPU	2	2	2	1	2	3	1	3	1	2	3	3	3	2	1	2	3	2	3	1	1
	MTU	3	3	2	1	3	3	1	1	1	3	3	2	3	2	2	2	3	3	2	1	2
	BTH	3	3	1	1	3	3	3	4	1	3	3	3	3	3	3	3	4	3	4	1	1
	PGN	2	3	1	1	2	3	1	2	1	3	3	3	3	3	1	3	3	2	2	1	1
	SCE	2	2	2	2	2	1	1	1	3	1	1	1	1	1	2	2	1	1	1	3	2
	SPO	3	3	2	1	3	3	3	3	2	3	3	3	3	3	2	3	3	3	3	2	3
		Order	1	2	3	4
		Num	76	138	188	39
Order	First	Second	Third	Forth	Fisher's Exact Test Pvalue
LRM	32	32	101	276	3.77e-141
NBM	76	133	124	108	3.46e-56
SVM	79	137	186	39	2.93e-53
FWM	272	141	27	1	--------

## Sheet: Table S4
The AUC scores with singular feature in the predictions
Predictions	GO	DoT	DoC	NS	NEH	NNH	NP	DC	CC	CCo	BC	Age	mE	mEF	CAI	PL
ECO-ECO	……	0.961278	0.646393	0.899972	0.938499	0.730132	0.670516	0.908699	0.899366	0.833788	0.813427	……	……	……	0.760609	0.564295
STY-STY	……	0.948727	0.648979	0.89455	0.914969	0.723324	0.648186	0.880244	0.85827	0.806041	0.755434	……	……	……	0.766311	0.546069
HIN-HIN	……	0.915793	0.548666	0.836868	0.608125	0.588471	0.528138	0.570443	0.581604	0.586312	0.555722	……	……	……	0.57647	0.539023
VCH-VCH	……	0.716774	0.640468	0.799545	0.640525	0.680397	0.622754	0.713427	0.730388	0.700178	0.648169	……	……	……	0.614359	0.707625
PAU-PAU	……	0.862669	0.628861	0.787353	0.753929	0.676775	0.660475	0.7738	0.783081	0.690697	0.634824	……	……	……	0.630054	0.6617
ACI-ACI	……	0.914658	0.689766	0.844688	0.814217	0.724813	0.634452	0.834142	0.839657	0.799665	0.760313	……	……	……	0.693582	0.57027
FTN-FTN	……	0.931865	0.675032	0.816306	0.79825	0.735696	0.597053	0.774284	0.772262	0.728287	0.703289	……	……	……	0.655711	0.572782
HPY-HPY	……	0.803524	0.550852	0.781347	0.612705	0.568537	0.535439	0.581876	0.597511	0.613769	0.55347	……	……	……	0.564332	0.624238
CJE-CJE	……	0.737305	0.573037	0.783178	0.556887	0.611639	0.532531	0.575747	0.562231	0.564915	0.591239	……	……	……	0.584311	0.655743
CCS-CCS	……	0.948088	0.657226	0.862879	0.837503	0.747005	0.645927	0.876969	0.872363	0.798231	0.763663	……	……	……	0.710075	0.553739
BSU-BSU	……	0.961658	0.689397	0.903974	0.918225	0.797949	0.627919	0.893847	0.885329	0.812941	0.788633	……	……	……	0.72877	0.566384
SAO-SAO	……	0.950365	0.676518	0.869767	0.857276	0.765041	0.585896	0.850582	0.852533	0.772087	0.747461	……	……	……	0.740995	0.577173
SPN-SPN	……	0.910089	0.586644	0.840027	0.731473	0.668448	0.569528	0.738205	0.735443	0.717268	0.686286	……	……	……	0.632854	0.614328
SSA-SSA	……	0.96881	0.686828	0.916443	0.923636	0.761377	0.628777	0.883571	0.882135	0.788706	0.808385	……	……	……	0.739429	0.584691
MGE-MGE	……	0.571397	0.615583	0.88693	0.727146	0.645795	0.500977	0.644441	0.657103	0.640671	0.645195	……	……	……	0.597406	0.631429
MPU-MPU	……	0.923125	0.736366	0.902142	0.826542	0.770872	0.614657	0.842752	0.845363	0.763649	0.721048	……	……	……	0.621961	0.567853
MTU-MTU	……	0.869716	0.612619	0.814528	0.717072	0.67392	0.586708	0.748142	0.73994	0.711909	0.679761	……	……	……	0.597256	0.60971
BTH-BTH	……	0.848584	0.602616	0.80092	0.762883	0.65692	0.582963	0.735838	0.739403	0.698113	0.677972	……	……	……	0.655215	0.648621
PGN-PGN	……	0.914512	0.620789	0.849116	0.776453	0.701675	0.572039	0.807244	0.81125	0.732738	0.721658	……	……	……	0.648778	0.587561
SCE-SCE	0.8957	0.872483	0.580576	0.737085	0.701216	0.581707	0.543541	0.662362	0.634888	0.605837	0.623835	0.6489	0.5804	0.5679	0.561431	0.553466
SPO-SPO	0.8763	0.91342	0.595301	0.726528	0.689967	0.611848	0.530269	0.672082	0.657037	0.617172	0.646796	0.6126	0.6176	0.6073	0.546168	0.542162
SCE-SPO	0.8752	0.7706	0.58782	0.669721	0.684532	0.595366	0.523694	0.653987	0.60669	0.602573	0.605026	0.6036	0.5819	0.6007	0.493343	0.522208
SPO-SCE	0.8465	0.7814	0.569232	0.690181	0.694295	0.57555	0.53619	0.649233	0.619914	0.597885	0.611758	0.649	0.5462	0.5413	0.509563	0.524814

## Sheet: Table S5
Stepwise Discriminate Analysis
TrainingSet-TestingSet	Features	Singular AUC Score	Ranking	W	AUC Score of NBM	AUC Score of FWM
SSA-SPO	NEH	0.6562	1	1.95894	0.656219	0.656219
	NP	0.5181	9	4.13711	0.670426	0.695242
	DoC	0.5913	5	2.41743	0.693735	0.704944
	DC	0.6263	2	0.839935	0.699796	0.713068
	NS	0.6084	4	0.885175	0.703993	0.718628
	BC	0.6194	3	0.72846	0.705593	0.721106
	CC	0.5625	6	0.487472	0.703776	0.722454
	PL	0.4898	11	0.771466	0.70376	0.722501
	CCo	0.5593	7	0.000189501	0.695657	0.722486
	DoT	0.558	8	0.00248371	0.68551	0.722397
	NNH	0.4488	12	2.37446e-05	0.63806	0.722383
	CAI	0.5146	10	0.00561451	0.637339	0.722394
SPO-SCE	DoT	0.7815	1	0.988401	0.780984	0.781478
	DC	0.6493	4	0.356813	0.79137	0.7961
	NEH	0.6943	2	0.431017	0.793996	0.803544
	NNH	0.5755	8	0.550264	0.802158	0.808694
	NP	0.5362	10	1.35842	0.803633	0.81122
	CC	0.5979	7	0.653346	0.805118	0.813205
	NS	0.6902	3	0.251496	0.803448	0.81508
	DoC	0.5692	9	0.404734	0.803425	0.815772
	PL	0.5248	11	0.637211	0.80343	0.815848
	CCo	0.6199	5	0.012318	0.79091	0.815824
	CAI	0.5096	12	0.0629037	0.78978	0.815792
	BC	0.6118	6	0.052978	0.771879	0.815451
SCE-ECO	CC	0.8128	1	4.152	0.812774	0.812774
	BC	0.7478	3	2.08842	0.875568	0.880306
	NEH	0.7409	4	0.73367	0.831726	0.89828
	DC	0.7912	2	0.636775	0.888029	0.905181
	NS	0.6151	7	0.312474	0.870827	0.909947
	NNH	0.6115	8	1.05068	0.878248	0.912511
	DoT	0.6086	9	0.33817	0.872747	0.914024
	NP	0.6261	6	0.909049	0.876638	0.915098
	CAI	0.355	12	0.0995048	0.868143	0.91502
	DoC	0.6264	5	0.0102489	0.86966	0.915069
	CCo	0.4977	11	0.0258399	0.850747	0.91499
	PL	0.5105	10	0.269081	0.85075	0.91468
ECO-SSA	NEH	0.9208	1	2.16072	0.920795	0.920795
	NP	0.6288	11	1.69157	0.940946	0.943197
	DoT	0.8792	3	1.05438	0.945513	0.946664
	NNH	0.7506	5	1.59209	0.946827	0.94907
	CAI	0.6761	10	2.18468	0.94948	0.951334
	NS	0.8508	4	0.311818	0.947309	0.951891
	BC	0.7301	7	0.420221	0.944289	0.952195
	PL	0.5372	12	0.257418	0.9443	0.952222
	DC	0.8802	2	0.155231	0.939639	0.952238
	DoC	0.6771	9	0.0678136	0.938553	0.952178
	CCo	0.6842	8	0.0310973	0.936313	0.951853
	CC	0.7304	6	0.177893	0.933916	0.951396
