# Supplementary material for: A new computational strategy for predicting essential genes
Source: BMC Genomics. 2013 Dec 21;14:910. doi: 10.1186/1471-2164-14-910 (PMC3880044; doi:10.1186/1471-2164-14-910)
Supplement: Additional file 5: Table S7 — Comparison of domain enrichment between the 19 bacteria and 2 fungi. We calculate the P-value using the hypergeometric distribution, and Bonferroni method is used for multiple hypothesis correction. Table S8. Comparison of Gene Ontology term enrichment between S. cerevisiae and S. pombe. We calculate the P-value using the hypergeometric distribution, and Bonferroni method is used for multiple hypothesis correction. [file 1471-2164-14-910-S5.xls]

## Sheet: Table S7
Accession	Description	19 bacteria			2 fungi
		Num of essential genes	Num of non-essential genes	Corrected P-value	Num of essential genes	Num of non-essential genes	Corrected P-value
	Background	7139	45555		2374	8615
PF13401.1	AAA domain	107	475	0.000600774	65	48	8.17213e-17
PF00227.21	Proteasome subunit	2	13	0.622677	24	4	7.94485e-13
PF00270.24	DEAD/DEAH box helicase	37	216	0.33442	56	49	8.67938e-13
PF00004.24	ATPase family associated with various cellular activities (AAA)	83	284	1.49129e-06	47	40	3.26183e-11
PF00271.26	Helicase conserved C-terminal domain	23	183	0.866542	61	68	6.92256e-11
PF01423.17	LSM domain	2	7	0.349777	22	7	6.64688e-10
PF00118.19	TCP-1/cpn60 chaperonin family	14	4	1.23885e-09	18	3	6.71591e-10
PF00493.18	MCM2/3/5 family	1	45	0.998769	12	0	1.01108e-08
PF01138.16	3' exoribonuclease family, domain 1	2	24	0.884837	12	0	1.01108e-08
PF01078.16	Magnesium chelatase, subunit ChlI	6	96	0.996028	17	4	1.12446e-08
PF00400.27	WD domain, G-beta repeat	0	1	1	73	113	2.92562e-08
PF05496.7	Holliday junction DNA helicase ruvB N-terminus	37	78	2.34686e-07	26	17	3.7548e-08
PF07728.9	AAA domain (dynein-related subfamily)	46	249	0.171898	31	26	5.98319e-08
PF00133.17	tRNA synthetases class I (I, L, M and V)	73	18	1.12665e-46	14	3	1.62636e-07
PF09334.6	tRNA synthetases class I (M)	76	18	5.19689e-49	14	3	1.62636e-07
PF13207.1	AAA domain	124	334	1.30553e-14	42	51	3.13487e-07
PF07726.6	ATPase family associated with various cellular activities (AAA)	4	55	0.967061	9	0	1.01282e-06
PF01656.18	CobQ/CobB/MinD/ParA nucleotide binding domain	50	122	8.07648e-08	11	2	2.36162e-06
PF13177.1	DNA polymerase III, delta subunit	32	15	1.43572e-17	8	0	4.70067e-06
PF03205.9	Molybdopterin guanine dinucleotide synthesis protein B	18	38	0.00028308	8	0	4.70067e-06
PF01193.19	RNA polymerase Rpb3/Rpb11 dimerisation domain	15	3	5.10246e-11	8	0	4.70067e-06
PF06470.8	SMC proteins Flexible Hinge Domain	3	5	0.0821954	8	0	4.70067e-06
PF08542.6	Replication factor C C-terminal domain	0	0	1	8	0	4.70067e-06
PF05916.6	GINS complex protein	0	0	1	8	0	4.70067e-06
PF01336.20	OB-fold nucleic acid binding domain	55	49	1.93086e-21	13	5	6.13694e-06
PF04408.18	Helicase associated domain (HA2)	0	11	1	12	4	7.60534e-06
PF07717.11	Oligonucleotide/oligosaccharide-binding (OB)-fold	0	6	1	12	4	7.60534e-06
PF08264.8	Anticodon-binding domain of tRNA	54	11	2.0928e-36	9	1	8.16483e-06
PF10584.4	Proteasome subunit A N-terminal signature	0	0	1	11	3	8.85357e-06
PF13191.1	AAA ATPase domain	76	500	0.61687	35	46	1.00425e-05
PF13173.1	AAA domain	33	131	0.0123058	23	22	1.21857e-05
PF01399.22	PCI domain	1	1	0.252608	15	9	1.75124e-05
PF13692.1	Glycosyl transferases group 1	18	134	0.764456	7	0	2.18093e-05
PF13245.1	Part of AAA domain	30	199	0.60776	21	20	2.78943e-05
PF00575.18	S1 RNA binding domain	29	68	2.20625e-05	8	1	3.42034e-05
PF00587.20	tRNA synthetase class II core domain (G, H, P, S and T)	74	15	1.87142e-49	13	7	3.56842e-05
PF03129.15	Anticodon binding domain	50	8	2.08905e-35	9	2	3.62217e-05
PF04427.13	Brix domain	0	0	1	9	2	3.62217e-05
PF07724.9	AAA domain (Cdc48 subfamily)	10	105	0.958401	20	19	4.22513e-05
PF08271.7	TFIIB zinc-binding	1	10	0.798418	6	0	0.000101154
PF03725.10	3' exoribonuclease family, domain 2	2	24	0.884837	6	0	0.000101154
PF00562.23	RNA polymerase Rpb2, domain 6	16	3	8.1803e-12	6	0	0.000101154
PF04560.15	RNA polymerase Rpb2, domain 7	16	3	8.1803e-12	6	0	0.000101154
PF04565.11	RNA polymerase Rpb2, domain 3	16	3	8.1803e-12	6	0	0.000101154
PF04563.10	RNA polymerase beta subunit	16	3	8.1803e-12	6	0	0.000101154
PF04561.9	RNA polymerase Rpb2, domain 2	16	3	8.1803e-12	6	0	0.000101154
PF04997.7	RNA polymerase Rpb1, domain 1	15	4	2.11691e-10	6	0	0.000101154
PF04998.12	RNA polymerase Rpb1, domain 5	15	4	2.11691e-10	6	0	0.000101154
PF00623.15	RNA polymerase Rpb1, domain 2	15	4	2.11691e-10	6	0	0.000101154
PF04983.13	RNA polymerase Rpb1, domain 3	15	4	2.11691e-10	6	0	0.000101154
PF05000.12	RNA polymerase Rpb1, domain 4	15	4	2.11691e-10	6	0	0.000101154
PF04042.11	DNA polymerase alpha/epsilon subunit B	0	0	1	6	0	0.000101154
PF04099.7	Sybindin-like family	0	0	1	6	0	0.000101154
PF04053.9	Coatomer WD associated region	0	0	1	6	0	0.000101154
PF02466.14	Tim17/Tim22/Tim23/Pmp24 family	0	0	1	6	0	0.000101154
PF03914.12	CBF/Mak21 family	0	0	1	6	0	0.000101154
PF03876.12	SHS2 domain found in N terminus of Rpb7p/Rpc25p/MJ0397	0	0	1	6	0	0.000101154
PF01798.13	Putative snoRNA binding domain	0	0	1	6	0	0.000101154
PF08060.8	NOSIC (NUC001) domain	0	0	1	6	0	0.000101154
PF05843.9	Suppressor of forked protein (Suf)	0	0	1	6	0	0.000101154
PF04567.12	RNA polymerase Rpb2, domain 5	0	0	1	6	0	0.000101154
PF00448.17	SRP54-type protein, GTPase domain	34	24	1.25962e-15	8	2	0.000138358
PF03029.12	Conserved hypothetical ATP binding protein	0	7	1	7	1	0.00014157
PF13893.1	RNA recognition motif. (a.k.a. RRM, RBD, or RNP domain)	0	7	1	37	61	0.000187938
PF00152.15	tRNA synthetases class II (D, K and N)	39	23	2.97407e-19	10	5	0.00022152
PF04851.10	Type III restriction enzyme, res subunit	19	166	0.92556	23	30	0.000300871
PF12799.2	Leucine Rich repeats (2 copies)	0	6	1	11	7	0.000323823
PF06144.8	DNA polymerase III, delta subunit	15	4	2.11691e-10	5	0	0.000469005
PF13439.1	Glycosyltransferase Family 4	11	69	0.528196	5	0	0.000469005
PF13012.1	Maintenance of mitochondrial structure and function	0	0	1	5	0	0.000469005
PF00091.20	Tubulin/FtsZ family, GTPase domain	15	2	9.73724e-12	7	2	0.000517353
PF01406.14	tRNA synthetases class I (C) catalytic domain	49	16	1.69176e-29	6	1	0.00057722
PF05729.7	NACHT domain	8	34	0.201524	6	1	0.00057722
PF04628.8	Sedlin, N-terminal conserved region	0	0	1	6	1	0.00057722
PF04003.7	Dip2/Utp12 Family	0	0	1	6	1	0.00057722
PF13634.1	Nucleoporin FG repeat region	0	0	1	6	1	0.00057722
PF13855.1	Leucine rich repeat	0	5	1	9	5	0.0006944
PF06068.8	TIP49 C-terminus	21	27	3.12443e-07	11	10	0.00187644
PF00136.16	DNA polymerase family B	0	4	1	6	2	0.00188417
PF03104.14	DNA polymerase family B, exonuclease domain	0	6	1	6	2	0.00188417
PF13579.1	Glycosyl transferase 4-like domain	20	77	0.0347917	6	2	0.00188417
PF00579.20	tRNA synthetases class I (W and Y)	31	8	2.32324e-20	6	2	0.00188417
PF01409.15	tRNA synthetases class II core domain (F)	29	9	2.94448e-18	6	2	0.00188417
PF13249.1	Prenyltransferase-like	0	5	1	6	2	0.00188417
PF00432.16	Prenyltransferase and squalene oxidase repeat	0	2	1	6	2	0.00188417
PF08700.6	Vps51/Vps67	0	0	1	6	2	0.00188417
PF13959.1	Domain of unknown function (DUF4217)	0	0	1	6	2	0.00188417
PF03953.12	Tubulin C-terminal domain	0	0	1	6	2	0.00188417
PF00249.26	Myb-like DNA-binding domain	0	1	1	13	14	0.00198832
PF04670.7	Gtr1/RagA G protein conserved region	6	7	0.00450186	19	27	0.00200728
PF05673.8	Protein of unknown function (DUF815)	0	12	1	8	5	0.00210452
PF03950.13	tRNA synthetases class I (E and Q), anti-codon binding domain	9	0	1.53106e-08	4	0	0.00217385
PF09811.4	Essential protein Yae1, N terminal	0	4	1	4	0	0.00217385
PF10609.4	ParA/MinD ATPase like	5	15	0.123786	4	0	0.00217385
PF02881.14	SRP54-type protein, helical bundle domain	30	4	2.27265e-22	4	0	0.00217385
PF01000.21	RNA polymerase Rpb3/RpoA insert domain	15	3	5.10246e-11	4	0	0.00217385
PF00338.17	Ribosomal protein S10p/S20e	13	3	1.92191e-09	4	0	0.00217385
PF10996.3	Beta-Casp domain	0	3	1	4	0	0.00217385
PF13243.1	Prenyltransferase-like	0	6	1	4	0	0.00217385
PF02002.12	TFIIE alpha subunit	0	8	1	4	0	0.00217385
PF13656.1	RNA polymerase Rpb3/Rpb11 dimerisation domain	0	1	1	4	0	0.00217385
PF02359.13	Cell division protein 48 (CDC48), N-terminal domain	0	1	1	4	0	0.00217385
PF01974.12	tRNA intron endonuclease, catalytic C-terminal domain	0	0	1	4	0	0.00217385
PF02933.12	Cell division protein 48 (CDC48), domain 2	0	0	1	4	0	0.00217385
PF08154.7	NLE (NUC135) domain	0	0	1	4	0	0.00217385
PF04950.7	Protein of unknown function (DUF663)	0	0	1	4	0	0.00217385
PF08142.7	AARP2CN (NUC121) domain	0	0	1	4	0	0.00217385
PF12931.2	Sec23-binding domain of Sec16	0	0	1	4	0	0.00217385
PF08228.6	RNase P subunit Pop3	0	0	1	4	0	0.00217385
PF02020.13	eIF4-gamma/eIF5/eIF2-epsilon	0	0	1	4	0	0.00217385
PF04900.7	Fcf1	0	0	1	4	0	0.00217385
PF08159.7	NUC153 domain	0	0	1	4	0	0.00217385
PF04032.11	RNAse P Rpr2/Rpp21/SNM1 subunit domain	0	0	1	4	0	0.00217385
PF02847.12	MA3 domain	0	0	1	4	0	0.00217385
PF04410.9	Gar1/Naf1 RNA binding region	0	0	1	4	0	0.00217385
PF01239.17	Protein prenyltransferase alpha subunit repeat	0	0	1	4	0	0.00217385
PF06807.9	Pre-mRNA cleavage complex II protein Clp1	0	0	1	4	0	0.00217385
PF08156.8	NOP5NT (NUC127) domain	0	0	1	4	0	0.00217385
PF04566.8	RNA polymerase Rpb2, domain 4	0	0	1	4	0	0.00217385
PF01873.12	Domain found in IF2B/IF5	0	0	1	4	0	0.00217385
PF00749.16	tRNA synthetases class I (E and Q), catalytic domain	28	8	4.66116e-18	5	1	0.00230826
PF00109.21	Beta-ketoacyl synthase, N-terminal domain	19	69	0.0252407	5	1	0.00230826
PF00483.18	Nucleotidyl transferase	25	67	0.000410541	5	1	0.00230826
PF00996.13	GDP dissociation inhibitor	0	1	1	5	1	0.00230826
PF04000.10	Sas10/Utp3/C1D family	0	0	1	5	1	0.00230826
PF04051.11	Transport protein particle (TRAPP) component	0	0	1	5	1	0.00230826
PF00382.14	Transcription factor TFIIB repeat	0	0	1	5	1	0.00230826
PF13646.1	HEAT repeats	0	14	1	19	28	0.00269701
PF08477.8	Miro-like protein	56	83	5.44221e-15	27	48	0.00295576
PF00288.21	GHMP kinases N terminal domain	20	31	4.70733e-06	7	4	0.00313585
PF13304.1	AAA domain	97	725	0.938753	16	22	0.00353091
PF13238.1	AAA domain	68	179	5.1287e-09	16	22	0.00353091
PF00076.17	RNA recognition motif. (a.k.a. RRM, RBD, or RNP domain)	0	7	1	40	84	0.00369082
PF00534.15	Glycosyl transferases group 1	24	136	0.32832	8	6	0.00398467
PF00025.16	ADP-ribosylation factor family	18	21	8.24995e-07	24	42	0.00424123
PF13521.1	AAA domain	18	29	2.04636e-05	6	3	0.0046178
PF13671.1	AAA domain	78	105	4.41226e-22	19	30	0.00467574
PF13921.1	Myb-like DNA-binding domain	0	3	1	11	12	0.00468069
PF13555.1	P-loop containing region of AAA domain	63	484	0.930082	16	23	0.00480522
PF02463.14	RecF/RecN/SMC N terminal domain	76	494	0.578498	16	24	0.00643005
PF00750.14	tRNA synthetases class I (R)	24	8	4.90084e-15	5	2	0.00663586
PF12656.2	DExH-box splicing factor binding site	0	0	1	5	2	0.00663586
PF00009.22	Elongation factor Tu GTP binding domain	88	119	1.27794e-24	28	55	0.00707369
PF00022.14	Actin	8	6	0.000157987	10	11	0.00721233
PF13603.1	Leucyl-tRNA synthetase, Domain 2	39	7	2.53676e-27	4	1	0.00899322
PF07973.9	Threonyl and Alanyl tRNA synthetase second additional domain	28	7	1.19088e-18	4	1	0.00899322
PF13393.1	Histidyl-tRNA synthetase	16	8	3.14938e-09	4	1	0.00899322
PF03908.8	Sec20	0	0	1	4	1	0.00899322
PF10644.4	Misato Segment II myosin-like domain	0	0	1	4	1	0.00899322
PF14259.1	RNA recognition motif (a.k.a. RRM, RBD, or RNP domain)	0	7	1	35	76	0.0093268
PF00383.17	Cytidine and deoxycytidylate deaminase zinc-binding region	17	44	0.00243568	6	4	0.00944199
PF01398.16	JAB1/Mov34/MPN/PAD-1 ubiquitin protease	0	2	1	6	4	0.00944199
PF01743.15	Poly A polymerase head domain	11	11	4.6461e-05	3	0	0.0100725
PF12627.2	Probable RNA and SrmB- binding site of polymerase A	11	11	4.6461e-05	3	0	0.0100725
PF13429.1	Tetratricopeptide repeat	0	21	1	3	0	0.0100725
PF13189.1	Cytidylate kinase-like family	19	14	3.77015e-09	3	0	0.0100725
PF02223.12	Thymidylate kinase	13	14	1.58803e-05	3	0	0.0100725
PF09140.6	ATPase MipZ	14	55	0.077213	3	0	0.0100725
PF13524.1	Glycosyl transferases group 1	9	76	0.830165	3	0	0.0100725
PF13691.1	Family description	4	3	0.00836898	3	0	0.0100725
PF11781.3	RNA polymerase I-specific transcription initiation factor Rrn7	0	1	1	3	0	0.0100725
PF07521.7	RNA-metabolising metallo-beta-lactamase	8	9	0.000875171	3	0	0.0100725
PF03656.8	Pam16	0	1	1	3	0	0.0100725
PF04494.10	WD40 associated region in TFIID subunit	0	0	1	3	0	0.0100725
PF03847.8	Transcription initiation factor TFIID subunit A	0	0	1	3	0	0.0100725
PF08292.7	RNA polymerase III subunit Rpc25	0	0	1	3	0	0.0100725
PF08510.7	PIG-P	0	0	1	3	0	0.0100725
PF03637.12	Mob1/phocein family	0	0	1	3	0	0.0100725
PF09753.4	Membrane fusion protein Use1	0	0	1	3	0	0.0100725
PF10104.4	Di-sulfide bridge nucleocytoplasmic transport domain	0	0	1	3	0	0.0100725
PF01851.17	Proteasome/cyclosome repeat	0	0	1	3	0	0.0100725
PF06728.8	GPI transamidase subunit PIG-U	0	0	1	3	0	0.0100725
PF10496.4	SNARE-complex protein Syntaxin-18 N-terminus	0	0	1	3	0	0.0100725
PF03715.8	Noc2p family	0	0	1	3	0	0.0100725
PF03215.10	Rad17 cell cycle checkpoint protein	3	50	0.980811	7	6	0.010823
PF13476.1	AAA domain	18	248	0.999854	12	17	0.0128573
PF01163.17	RIO1 family	3	5	0.0821954	5	3	0.0145554
PF08033.7	Sec23/Sec24 beta-sandwich domain	0	0	1	5	3	0.0145554
PF00626.17	Gelsolin repeat	0	0	1	5	3	0.0145554
PF09439.5	Signal recognition particle receptor beta subunit	16	19	3.9334e-06	10	13	0.0153311
PF13833.1	EF-hand domain pair	0	0	1	6	5	0.0170094
PF02854.14	MIF4G domain	0	0	1	6	5	0.0170094
PF01148.15	Cytidylyltransferase family	13	12	5.36958e-06	4	2	0.0223631
PF00406.17	Adenylate kinase	14	6	1.19905e-08	4	2	0.0223631
PF08148.7	DSHCT (NUC185) domain	0	1	1	4	2	0.0223631
PF02134.16	Repeat in ubiquitin-activating (UBA) protein	0	0	1	4	2	0.0223631
PF10585.4	Ubiquitin-activating enzyme active site	0	0	1	4	2	0.0223631
PF12352.3	Snare region anchored in the vesicle membrane C-terminus	0	0	1	4	2	0.0223631
PF04130.8	Spc97 / Spc98 family	0	0	1	4	2	0.0223631
PF00071.17	Ras family	26	29	1.63668e-09	20	40	0.0237257
PF00533.21	BRCA1 C Terminus (BRCT) domain	18	2	3.3532e-14	8	10	0.0253884
PF13086.1	AAA domain	2	27	0.91871	8	10	0.0253884
PF08544.8	GHMP kinases C terminal	19	26	2.18789e-06	5	4	0.0269773
PF00132.19	Bacterial transferase hexapeptide (six repeats)	36	97	2.78657e-05	5	4	0.0269773
PF08389.7	Exportin 1-like protein	0	0	1	5	4	0.0269773
PF04811.10	Sec23/Sec24 trunk domain	0	0	1	5	4	0.0269773
PF04815.10	Sec23/Sec24 helical domain	0	0	1	5	4	0.0269773
PF04810.10	Sec23/Sec24 zinc finger	0	0	1	5	4	0.0269773
PF00910.17	RNA helicase	14	10	3.54661e-07	7	8	0.0270474
PF01637.13	Archaeal ATPase	27	68	0.00010917	6	6	0.0278903
PF12846.2	AAA-like domain	13	124	0.941026	6	6	0.0278903
PF00642.19	Zinc finger C-x8-C-x5-C-x3-H type (and similar)	0	0	1	6	6	0.0278903
PF11715.3	Nucleoporin Nup120/160	0	0	1	6	6	0.0278903
PF08245.7	Mur ligase middle domain	71	26	1.19075e-40	3	1	0.0337684
PF01676.13	Metalloenzyme superfamily	7	29	0.207741	3	1	0.0337684
PF01751.17	Toprim domain	59	45	5.15796e-25	3	1	0.0337684
PF12804.2	MobA-like NTP transferase domain	46	95	5.26173e-09	3	1	0.0337684
PF02801.17	Beta-ketoacyl synthase, C-terminal domain	18	30	2.86068e-05	3	1	0.0337684
PF00108.18	Thiolase, N-terminal domain	22	85	0.0287029	3	1	0.0337684
PF05127.9	Helicase	1	17	0.927264	3	1	0.0337684
PF00035.20	Double-stranded RNA binding motif	4	13	0.190133	3	1	0.0337684
PF00312.17	Ribosomal protein S15	13	5	2.24988e-08	3	1	0.0337684
PF03719.10	Ribosomal protein S5, C-terminal domain	15	2	9.73724e-12	3	1	0.0337684
PF00333.15	Ribosomal protein S5, N-terminal domain	15	2	9.73724e-12	3	1	0.0337684
PF00719.14	Inorganic pyrophosphatase	9	3	2.28269e-06	3	1	0.0337684
PF10602.4	26S proteasome subunit RPN7	0	3	1	3	1	0.0337684
PF01331.14	mRNA capping enzyme, catalytic domain	0	1	1	3	1	0.0337684
PF13625.1	Helicase conserved C-terminal domain	0	2	1	3	1	0.0337684
PF05236.9	Transcription initiation factor TFIID component TAF4 family	0	0	1	3	1	0.0337684
PF03874.11	RNA polymerase Rpb4	0	0	1	3	1	0.0337684
PF07393.6	Exocyst complex component Sec10	0	0	1	3	1	0.0337684
PF13774.1	Regulated-SNARE-like domain	0	0	1	3	1	0.0337684
PF03810.14	Importin-beta N-terminal domain	0	0	1	7	9	0.0393167
PF01248.21	Ribosomal protein L7Ae/L30e/S12e/Gadd45 family	1	5	0.582526	6	7	0.0425195
PF01068.16	ATP dependent DNA ligase domain	0	9	1	4	3	0.0433328
PF07524.8	Bromodomain associated	0	0	1	4	3	0.0433328
PF01687.12	Riboflavin kinase	13	4	7.1444e-09	2	0	0.0466554
PF01921.13	tRNA synthetases class I (K)	42	13	7.21891e-26	2	0	0.0466554
PF00186.14	Dihydrofolate reductase	14	6	1.19905e-08	2	0	0.0466554
PF00953.16	Glycosyl transferase family 4	16	14	2.76496e-07	2	0	0.0466554
PF04101.11	Glycosyltransferase family 28 C-terminal domain	15	12	3.22592e-07	2	0	0.0466554
PF01121.15	Dephospho-CoA kinase	13	7	1.5582e-07	2	0	0.0466554
PF00484.14	Carbonic anhydrase	3	19	0.58865	2	0	0.0466554
PF01288.15	7,8-dihydro-6-hydroxymethylpterin-pyrophosphokinase (HPPK)	7	13	0.012887	2	0	0.0466554
PF01103.18	Surface antigen	10	20	0.00466703	2	0	0.0466554
PF00037.22	4Fe-4S binding domain	19	136	0.715117	2	0	0.0466554
PF02585.12	GlcNAc-PI de-N-acetylase	0	12	1	2	0	0.0466554
PF01872.12	RibD C-terminal domain	6	13	0.0347331	2	0	0.0466554
PF00762.14	Ferrochelatase	9	6	3.52568e-05	2	0	0.0466554
PF12837.2	4Fe-4S binding domain	18	106	0.415017	2	0	0.0466554
PF01876.11	RNase P subunit p30	0	1	1	2	0	0.0466554
PF01154.12	Hydroxymethylglutaryl-coenzyme A synthase N terminal	5	2	0.000753852	2	0	0.0466554
PF01300.13	Telomere recombination	15	19	1.34594e-05	2	0	0.0466554
PF00120.19	Glutamine synthetase, catalytic domain	6	24	0.213466	2	0	0.0466554
PF01883.14	Domain of unknown function DUF59	5	13	0.0856711	2	0	0.0466554
PF01238.16	Phosphomannose isomerase type I	2	13	0.622677	2	0	0.0466554
PF00677.12	Lumazine binding domain	7	8	0.00197783	2	0	0.0466554
PF03483.12	B3/4 domain	16	8	3.14938e-09	2	0	0.0466554
PF03484.10	tRNA synthetase B5 domain	15	3	5.10246e-11	2	0	0.0466554
PF01116.15	Fructose-bisphosphate aldolase class-II	12	11	1.19068e-05	2	0	0.0466554
PF00692.14	dUTPase	8	17	0.0143366	2	0	0.0466554
PF01227.17	GTP cyclohydrolase I	12	17	0.000207503	2	0	0.0466554
PF00521.15	DNA gyrase/topoisomerase IV, subunit A	26	8	1.53811e-16	2	0	0.0466554
PF02152.13	Dihydroneopterin aldolase	14	4	1.23885e-09	2	0	0.0466554
PF01218.13	Coproporphyrinogen III oxidase	2	4	0.189944	2	0	0.0466554
PF02978.14	Signal peptide binding domain	14	3	3.14986e-10	2	0	0.0466554
PF01025.14	GrpE	11	7	3.54191e-06	2	0	0.0466554
PF02272.14	DHHA1 domain	22	25	3.65912e-08	2	0	0.0466554
PF06026.9	Ribose 5-phosphate isomerase A (phosphoriboisomerase A)	6	5	0.00154474	2	0	0.0466554
PF00162.14	Phosphoglycerate kinase	14	3	3.14986e-10	2	0	0.0466554
PF00204.20	DNA gyrase B	32	2	6.62299e-26	2	0	0.0466554
PF00926.14	3,4-dihydroxy-2-butanone 4-phosphate synthase	6	12	0.0267538	2	0	0.0466554
PF00809.17	Pterin binding enzyme	11	16	0.000447362	2	0	0.0466554
PF00189.15	Ribosomal protein S3, C-terminal domain	15	2	9.73724e-12	2	0	0.0466554
PF04127.10	DNA / pantothenate metabolism flavoprotein	11	6	1.57107e-06	2	0	0.0466554
PF00625.16	Guanylate kinase	15	4	2.11691e-10	2	0	0.0466554
PF01192.17	RNA polymerase Rpb6	5	11	0.0548297	2	0	0.0466554
PF02602.10	Uroporphyrinogen-III synthase HemD	8	10	0.00138893	2	0	0.0466554
PF01491.11	Frataxin-like domain	1	4	0.517095	2	0	0.0466554
PF03951.14	Glutamine synthetase, beta-Grasp domain	6	10	0.0146466	2	0	0.0466554
PF02237.12	Biotin protein ligase C terminal domain	8	3	1.27149e-05	2	0	0.0466554
PF00584.15	SecE/Sec61-gamma subunits of protein translocation complex	13	1	6.28234e-11	2	0	0.0466554
PF00542.14	Ribosomal protein L7/L12 C-terminal domain	14	5	4.11489e-09	2	0	0.0466554
PF00342.14	Phosphoglucose isomerase	11	6	1.57107e-06	2	0	0.0466554
PF03796.10	DnaB-like helicase C terminal domain	16	24	3.11013e-05	2	0	0.0466554
PF00166.16	Chaperonin 10 Kd subunit	13	5	2.24988e-08	2	0	0.0466554
PF01885.11	RNA 2'-phosphotransferase, Tpt1 / KptA family	0	3	1	2	0	0.0466554
PF01137.16	RNA 3'-terminal phosphate cyclase	0	1	1	2	0	0.0466554
PF05189.8	RNA 3'-terminal phosphate cyclase (RTC), insert domain	0	1	1	2	0	0.0466554
PF13482.1	RNase_H superfamily	6	8	0.00698274	2	0	0.0466554
PF03266.10	NTPase	2	8	0.401328	2	0	0.0466554
PF03291.11	mRNA capping enzyme	0	1	1	2	0	0.0466554
PF03481.8	Putative GTP-binding controlling metal-binding	3	1	0.00893333	2	0	0.0466554
PF08784.6	Replication protein A C terminal	0	2	1	2	0	0.0466554
PF06862.7	Protein of unknown function (DUF1253)	1	4	0.517095	2	0	0.0466554
PF01650.13	Peptidase C13 family	0	3	1	2	0	0.0466554
PF04182.7	B-block binding subunit of TFIIIC	0	5	1	2	0	0.0466554
PF01896.14	Eukaryotic and archaeal DNA primase small subunit	0	5	1	2	0	0.0466554
PF06544.7	Protein of unknown function (DUF1115)	0	1	1	2	0	0.0466554
PF10108.4	Predicted 3'-5' exonuclease related to the exonuclease domain of PolB	0	3	1	2	0	0.0466554
PF07652.9	Flavivirus DEAD domain	0	3	1	2	0	0.0466554
PF04263.11	Thiamin pyrophosphokinase, catalytic domain	2	6	0.296774	2	0	0.0466554
PF04265.9	Thiamin pyrophosphokinase, vitamin B1 binding domain	2	3	0.138678	2	0	0.0466554
PF01930.12	Domain of unknown function DUF83	2	3	0.138678	2	0	0.0466554
PF02516.9	Oligosaccharyl transferase STT3 subunit	0	1	1	2	0	0.0466554
PF01916.12	Deoxyhypusine synthase	1	0	0.13548	2	0	0.0466554
PF00494.14	Squalene/phytoene synthase	0	4	1	2	0	0.0466554
PF10345.4	Cohesin loading factor	0	1	1	2	0	0.0466554
PF08540.5	Hydroxymethylglutaryl-coenzyme A synthase C terminal	3	1	0.00893333	2	0	0.0466554
PF13880.1	ESCO1/2 acetyl-transferase	0	1	1	2	0	0.0466554
PF06148.6	COG (conserved oligomeric Golgi) complex component, COG2	1	0	0.13548	2	0	0.0466554
PF03630.9	Fumble	1	0	0.13548	2	0	0.0466554
PF09202.6	Rio2, N-terminal	0	1	1	2	0	0.0466554
PF09180.6	Prolyl-tRNA synthetase, C-terminal	4	0	0.000336658	2	0	0.0466554
PF09594.5	Protein of unknown function (DUF2029)	1	8	0.730271	2	0	0.0466554
PF02906.9	Iron only hydrogenase large subunit, C-terminal domain	0	2	1	2	0	0.0466554
PF06423.7	GWT1	0	1	1	2	0	0.0466554
PF12862.2	Anaphase-promoting complex subunit 5	0	1	1	2	0	0.0466554
PF00736.14	EF-1 guanine nucleotide exchange domain	0	0	1	2	0	0.0466554
PF10587.4	Eukaryotic elongation factor 1 beta central acidic region	0	0	1	2	0	0.0466554
PF04874.9	Mak16 protein C-terminal region	0	0	1	2	0	0.0466554
PF02731.10	SKIP/SNW domain	0	0	1	2	0	0.0466554
PF01900.14	Rpp14/Pop5 family	0	0	1	2	0	0.0466554
PF05859.7	Mis12 protein	0	0	1	2	0	0.0466554
PF11935.3	Domain of unknown function (DUF3453)	0	0	1	2	0	0.0466554
PF08646.5	Replication factor-A C terminal domain	0	0	1	2	0	0.0466554
PF04057.7	Replication factor-A protein 1, N-terminal domain	0	0	1	2	0	0.0466554
PF10214.4	RNA polymerase I-specific transcription-initiation factor	0	0	1	2	0	0.0466554
PF04506.8	Rft protein	0	0	1	2	0	0.0466554
PF12619.3	Mini-chromosome maintenance protein 2	0	0	1	2	0	0.0466554
PF08418.5	DNA polymerase alpha subunit B N-terminal	0	0	1	2	0	0.0466554
PF05786.9	Condensin complex subunit 2	0	0	1	2	0	0.0466554
PF04188.8	Mannosyltransferase (PIG-V))	0	0	1	2	0	0.0466554
PF06424.7	PRP1 splicing factor, N-terminal	0	0	1	2	0	0.0466554
PF04084.9	Origin recognition complex subunit 2	0	0	1	2	0	0.0466554
PF02747.10	Proliferating cell nuclear antigen, C-terminal domain	0	0	1	2	0	0.0466554
PF00705.13	Proliferating cell nuclear antigen, N-terminal domain	0	0	1	2	0	0.0466554
PF09734.4	RNA polymerase III transcription factor (TF)IIIC subunit	0	0	1	2	0	0.0466554
PF01111.14	Cyclin-dependent kinase regulatory subunit	0	0	1	2	0	0.0466554
PF03871.9	RNA polymerase Rpb5, N-terminal domain	0	0	1	2	0	0.0466554
PF01191.14	RNA polymerase Rpb5, C-terminal domain	0	0	1	2	0	0.0466554
PF12328.3	Rpp20 subunit of nuclear RNase MRP and P	0	0	1	2	0	0.0466554
PF01918.16	Alba	0	0	1	2	0	0.0466554
PF10232.4	Mediator of RNA polymerase II transcription complex subunit 8	0	0	1	2	0	0.0466554
PF05291.6	Bystin	0	0	1	2	0	0.0466554
PF06179.7	Surfeit locus protein 5 subunit 22 of Mediator complex	0	0	1	2	0	0.0466554
PF01868.11	Domain of unknown function UPF0086	0	0	1	2	0	0.0466554
PF08320.7	PIG-X / PBN1	0	0	1	2	0	0.0466554
PF07780.7	Spb1 C-terminal domain	0	0	1	2	0	0.0466554
PF11861.3	Domain of unknown function (DUF3381)	0	0	1	2	0	0.0466554
PF09759.4	Spinocerebellar ataxia type 10 protein domain	0	0	1	2	0	0.0466554
PF04054.10	CCR4-Not complex component, Not1	0	0	1	2	0	0.0466554
PF12842.2	Domain of unknown function (DUF3819)	0	0	1	2	0	0.0466554
PF11931.3	Domain of unknown function (DUF3449)	0	0	1	2	0	0.0466554
PF08147.7	DBP10CT (NUC160) domain	0	0	1	2	0	0.0466554
PF04869.9	Uso1 / p115 like vesicle tethering protein, head region	0	0	1	2	0	0.0466554
PF03194.10	LUC7 N_terminus	0	0	1	2	0	0.0466554
PF08743.5	Nse4	0	0	1	2	0	0.0466554
PF10384.4	Centromere protein Scm3	0	0	1	2	0	0.0466554
PF04992.9	RNA polymerase Rpb1, domain 6	0	0	1	2	0	0.0466554
PF04990.7	RNA polymerase Rpb1, domain 7	0	0	1	2	0	0.0466554
PF09825.4	Biotin-protein ligase, N terminal	0	0	1	2	0	0.0466554
PF06957.6	Coatomer (COPI) alpha subunit C-terminus	0	0	1	2	0	0.0466554
PF05132.9	RNA polymerase III RPC4	0	0	1	2	0	0.0466554
PF09368.5	Sas10 C-terminal domain	0	0	1	2	0	0.0466554
PF07304.6	Steroid receptor RNA activator (SRA1)	0	0	1	2	0	0.0466554
PF07817.8	GLE1-like protein	0	0	1	2	0	0.0466554
PF02765.12	Telomeric single stranded DNA binding POT1/CDC13	0	0	1	2	0	0.0466554
PF08069.7	Ribosomal S13/S15 N-terminal domain	0	0	1	2	0	0.0466554
PF10451.4	Telomere regulation protein Stn1	0	0	1	2	0	0.0466554
PF12659.2	Telomere capping C-terminal wHTH	0	0	1	2	0	0.0466554
PF04856.8	Securin sister-chromatid separation inhibitor	0	0	1	2	0	0.0466554
PF12896.2	Anaphase-promoting complex, cyclosome, subunit 4	0	0	1	2	0	0.0466554
PF12894.2	Anaphase-promoting complex subunit 4 WD40 domain	0	0	1	2	0	0.0466554
PF03540.8	Transcription initiation factor TFIID 23-30kDa subunit	0	0	1	2	0	0.0466554
PF03234.9	Cdc37 N terminal kinase binding	0	0	1	2	0	0.0466554
PF08565.6	Cdc37 Hsp90 binding domain	0	0	1	2	0	0.0466554
PF08564.5	Cdc37 C terminal domain	0	0	1	2	0	0.0466554
PF12830.2	Sister chromatid cohesion C-terminus	0	0	1	2	0	0.0466554
PF12765.2	HEAT repeat associated with sister chromatid cohesion	0	0	1	2	0	0.0466554
PF07718.7	Coatamer beta C-terminal region	0	0	1	2	0	0.0466554
PF01454.14	MAGE family	0	0	1	2	0	0.0466554
PF13339.1	Apoptosis antagonizing transcription factor	0	0	1	2	0	0.0466554
PF08164.7	Apoptosis-antagonizing transcription factor, C-terminal	0	0	1	2	0	0.0466554
PF06699.6	GPI biosynthesis protein family Pig-F	0	0	1	2	0	0.0466554
PF11221.3	Subunit 21 of Mediator complex	0	0	1	2	0	0.0466554
PF12719.2	Nuclear condensing complex subunits, C-term domain	0	0	1	2	0	0.0466554
PF01466.14	Skp1 family, dimerisation domain	0	0	1	2	0	0.0466554
PF08552.6	Inositolphosphorylceramide synthase subunit Kei1	0	0	1	2	0	0.0466554
PF12353.3	Eukaryotic translation initiation factor 3 subunit G	0	0	1	2	0	0.0466554
PF10510.4	Phosphatidylinositol-glycan biosynthesis class S protein	0	0	1	2	0	0.0466554
PF08640.6	U3 small nucleolar RNA-associated protein 6	0	0	1	2	0	0.0466554
PF06391.8	CDK-activating kinase assembly factor MAT1	0	0	1	2	0	0.0466554
PF11223.3	Protein of unknown function (DUF3020)	0	0	1	2	0	0.0466554
PF08572.5	pre-mRNA processing factor 3 (PRP3)	0	0	1	2	0	0.0466554
PF03345.9	Oligosaccharyltransferase 48 kDa subunit beta	0	0	1	2	0	0.0466554
PF04931.8	DNA polymerase phi	0	0	1	2	0	0.0466554
PF08375.6	Proteasome regulatory subunit C-terminal	0	0	1	2	0	0.0466554
PF10156.4	Subunit 17 of Mediator complex	0	0	1	2	0	0.0466554
PF08571.5	Yos1-like	0	0	1	2	0	0.0466554
PF08149.6	BING4CT (NUC141) domain	0	0	1	2	0	0.0466554
PF00352.16	Transcription factor TFIID (or TATA-binding protein, TBP)	0	0	1	2	0	0.0466554
PF04136.10	Sec34-like family	0	0	1	2	0	0.0466554
PF06777.6	Protein of unknown function (DUF1227)	0	0	1	2	0	0.0466554
PF03332.8	Eukaryotic phosphomannomutase	0	0	1	2	0	0.0466554
PF07491.6	Protein phosphatase inhibitor	0	0	1	2	0	0.0466554
PF13878.1	zinc-finger of acetyl-transferase ESCO	0	0	1	2	0	0.0466554
PF12110.3	Nuclear protein 96	0	0	1	2	0	0.0466554
PF07571.8	Protein of unknown function (DUF1546)	0	0	1	2	0	0.0466554
PF08639.5	DNA replication regulator SLD3	0	0	1	2	0	0.0466554
PF03919.10	mRNA capping enzyme, C-terminal domain	0	0	1	2	0	0.0466554
PF04437.8	RINT-1 / TIP-1 family	0	0	1	2	0	0.0466554
PF13892.1	DNA-binding domain	0	0	1	2	0	0.0466554
PF08644.6	FACT complex subunit (SPT16/CDC68)	0	0	1	2	0	0.0466554
PF04091.7	Exocyst complex subunit Sec15-like	0	0	1	2	0	0.0466554
PF03378.10	CAS/CSE protein, C-terminus	0	0	1	2	0	0.0466554
PF02270.10	Transcription initiation factor IIF, beta subunit	0	0	1	2	0	0.0466554
PF04446.7	tRNAHis guanylyltransferase	0	0	1	2	0	0.0466554
PF14413.1	Thg1 C terminal domain	0	0	1	2	0	0.0466554
PF09139.6	Mitochondrial matrix Mmp37	0	0	1	2	0	0.0466554
PF03152.9	Ubiquitin fusion degradation protein UFD1	0	0	1	2	0	0.0466554
PF03371.10	PRP38 family	0	0	1	2	0	0.0466554
PF02064.10	MAS20 protein import receptor	0	0	1	2	0	0.0466554
PF03813.9	Nrap protein	0	0	1	2	0	0.0466554
PF03568.12	Peptidase family C50	0	0	1	2	0	0.0466554
PF10193.4	Telomere length regulation protein	0	0	1	2	0	0.0466554
PF06732.6	Pescadillo N-terminus	0	0	1	2	0	0.0466554
PF13874.1	Nucleoporin complex subunit 54	0	0	1	2	0	0.0466554
PF05793.7	Transcription initiation factor IIF, alpha subunit (TFIIF-alpha)	0	0	1	2	0	0.0466554
PF03367.8	ZPR1 zinc-finger domain	0	0	1	2	0	0.0466554
PF05024.10	N-acetylglucosaminyl transferase component (Gpi1)	0	0	1	2	0	0.0466554
PF08767.6	CRM1 C terminal	0	0	1	2	0	0.0466554
PF05285.7	SDA1	0	0	1	2	0	0.0466554
PF08158.7	NUC130/3NT domain	0	0	1	2	0	0.0466554
PF07741.8	Brf1-like TBP-binding domain	0	0	1	2	0	0.0466554
PF12157.3	Protein of unknown function (DUF3591)	0	0	1	2	0	0.0466554
PF14382.1	Exosome complex exonuclease RRP4 N-terminal region	0	0	1	2	0	0.0466554
PF04135.7	Nucleolar RNA-binding protein, Nop10p family	0	0	1	2	0	0.0466554
PF12333.3	Rix1 complex component involved in 60S ribosome maturation	0	0	1	2	0	0.0466554
PF05460.8	Origin recognition complex subunit 6 (ORC6)	0	0	1	2	0	0.0466554
PF03604.8	DNA directed RNA polymerase, 7 kDa subunit	0	0	1	2	0	0.0466554
PF08696.6	DNA replication factor Dna2	0	0	1	2	0	0.0466554
PF08083.6	PROCN (NUC071) domain	0	0	1	2	0	0.0466554
PF12134.3	PRP8 domain IV core	0	0	1	2	0	0.0466554
PF10596.4	U6-snRNA interacting domain of PrP8	0	0	1	2	0	0.0466554
PF08082.6	PRO8NT (NUC069), PrP8 N-terminal domain	0	0	1	2	0	0.0466554
PF10597.4	U5-snRNA binding site 2 of PrP8	0	0	1	2	0	0.0466554
PF08084.6	PROCT (NUC072) domain	0	0	1	2	0	0.0466554
PF10598.4	RNA recognition motif of the spliceosomal PrP8	0	0	1	2	0	0.0466554
PF04049.8	Anaphase promoting complex subunit 8 / Cdc23	0	0	1	2	0	0.0466554
PF04981.8	NMD3 family	0	0	1	2	0	0.0466554
PF04113.9	Gpi16 subunit, GPI transamidase component	0	0	1	2	0	0.0466554
PF12220.3	U1 small nuclear ribonucleoprotein of 70kDa MW N terminal	0	0	1	2	0	0.0466554
PF04699.9	ARP2/3 complex 16 kDa subunit (p16-Arc)	0	0	1	2	0	0.0466554
PF06046.8	Exocyst complex component Sec6	0	0	1	2	0	0.0466554
PF04925.10	SHQ1 protein	0	0	1	2	0	0.0466554
PF14222.1	Cell morphogenesis N-terminal	0	0	1	2	0	0.0466554
PF14225.1	Cell morphogenesis C-terminal	0	0	1	2	0	0.0466554
PF14228.1	Cell morphogenesis central region	0	0	1	2	0	0.0466554
PF03801.8	HEC/Ndc80p family	0	0	1	2	0	0.0466554
PF09329.6	Primase zinc finger	0	0	1	2	0	0.0466554
PF08202.6	Mis12-Mtw1 protein family	0	0	1	2	0	0.0466554
PF08559.5	Cut8	0	0	1	2	0	0.0466554
PF04597.9	Ribophorin I	0	0	1	2	0	0.0466554
PF11894.3	Protein of unknown function (DUF3414)	0	0	1	2	0	0.0466554
PF05064.8	Nsp1-like C-terminal region	0	0	1	2	0	0.0466554
PF11711.3	Inner membrane protein import complex subunit Tim54	0	0	1	2	0	0.0466554
PF09511.5	RNA ligase	0	0	1	2	0	0.0466554
PF08303.6	tRNA ligase kinase domain	0	0	1	2	0	0.0466554
PF08302.6	Fungal tRNA ligase phosphodiesterase domain	0	0	1	2	0	0.0466554
PF04387.9	Protein tyrosine phosphatase-like protein, PTPLA	0	0	1	2	0	0.0466554
PF08146.7	BP28CT (NUC211) domain	0	0	1	2	0	0.0466554
PF12397.3	U3 small nucleolar RNA-associated protein 10	0	0	1	2	0	0.0466554
PF09079.6	CDC6, C terminal	0	0	1	2	0	0.0466554
PF01805.15	Surp module	0	0	1	2	0	0.0466554
PF04006.7	Mpp10 protein	0	0	1	2	0	0.0466554
PF07541.7	Eukaryotic translation initiation factor 2 alpha subunit	0	0	1	2	0	0.0466554
PF05007.8	Mannosyltransferase (PIG-M)	0	0	1	2	0	0.0466554
PF10441.4	Urb2/Npa2 family	0	0	1	2	0	0.0466554
PF07575.8	Nup85 Nucleoporin	0	0	1	2	0	0.0466554
PF00653.16	Inhibitor of Apoptosis domain	0	0	1	2	0	0.0466554
PF05182.8	Fip1 motif	0	0	1	2	0	0.0466554
PF03980.9	Nnf1	0	0	1	2	0	0.0466554
PF09814.4	Uncharacterized conserved protein (DUF2351)	0	0	1	2	0	0.0466554
PF05856.7	ARP2/3 complex 20 kDa subunit (ARPC4)	0	0	1	2	0	0.0466554
PF11707.3	Ribosome 60S biogenesis N-terminal	0	0	1	2	0	0.0466554
PF04104.9	Eukaryotic and archaeal DNA primase, large subunit	0	0	1	2	0	0.0466554
PF02751.9	Transcription initiation factor IIA, gamma subunit	0	0	1	2	0	0.0466554
PF02268.11	Transcription initiation factor IIA, gamma subunit, helical domain	0	0	1	2	0	0.0466554
PF08783.6	DWNN domain	0	0	1	2	0	0.0466554
PF04935.7	Surfeit locus protein 6	0	0	1	2	0	0.0466554
PF03998.8	Utp11 protein	0	0	1	2	0	0.0466554
PF11719.3	DNA replication and checkpoint protein	0	0	1	2	0	0.0466554
PF05486.7	Signal recognition particle 9 kDa protein (SRP9)	0	0	1	2	0	0.0466554
PF05327.6	RNA polymerase I specific transcription initiation factor RRN3	0	0	1	2	0	0.0466554
PF04987.9	Phosphatidylinositolglycan class N (PIG-N)	0	0	1	2	0	0.0466554
PF05890.7	Eukaryotic rRNA processing protein EBP2	0	0	1	2	0	0.0466554
PF08569.6	Mo25-like	0	0	1	2	0	0.0466554
PF09358.5	Ubiquitin-activating enzyme e1 C-terminal domain	0	0	1	2	0	0.0466554
PF04926.10	Poly(A) polymerase predicted RNA binding domain	0	0	1	2	0	0.0466554
PF04801.8	Sin-like protein conserved region	0	0	1	2	0	0.0466554
PF02186.10	TFIIE beta subunit core domain	0	0	1	2	0	0.0466554
PF04031.8	Las1-like	0	0	1	2	0	0.0466554
PF08457.5	Sfi1 spindle body protein	0	0	1	2	0	0.0466554
PF04158.9	Sof1-like domain	0	0	1	2	0	0.0466554
PF08606.6	Prp19/Pso4-like	0	0	1	2	0	0.0466554
PF07540.6	Nucleolar complex-associated protein	0	0	1	2	0	0.0466554
PF07574.8	Nse1 non-SMC component of SMC5-6 complex	0	0	1	2	0	0.0466554
PF11416.3	Integral membrane protein Sed5p	0	0	1	2	0	0.0466554
PF08698.6	Fcf2 pre-rRNA processing	0	0	1	2	0	0.0466554
PF04573.7	Signal peptidase subunit	0	0	1	2	0	0.0466554
PF08638.6	Mediator complex subunit MED14	0	0	1	2	0	0.0466554
PF04114.9	Gaa1-like, GPI transamidase component	0	0	1	2	0	0.0466554
PF13299.1	Cleavage and polyadenylation factor 2 C-terminal	0	0	1	2	0	0.0466554
PF02184.11	HAT (Half-A-TPR) repeat	0	0	1	2	0	0.0466554
PF08672.6	Anaphase promoting complex (APC) subunit 2	0	0	1	2	0	0.0466554
PF08068.7	DKCLD (NUC011) domain	0	0	1	2	0	0.0466554
PF03587.9	EMG1/NEP1 methyltransferase	0	0	1	2	0	0.0466554
PF01233.14	Myristoyl-CoA:protein N-myristoyltransferase, N-terminal domain	0	0	1	2	0	0.0466554
PF02799.10	Myristoyl-CoA:protein N-myristoyltransferase, C-terminal domain	0	0	1	2	0	0.0466554
PF07065.9	D123	0	0	1	2	0	0.0466554
PF08625.6	Utp13 specific WD40 associated domain	0	0	1	2	0	0.0466554
PF12922.2	non-SMC mitotic condensation complex subunit 1, N-term	0	0	1	2	0	0.0466554
PF04192.7	Utp21 specific WD40 associated putative domain	0	0	1	2	0	0.0466554
PF08314.6	Secretory pathway protein Sec39	0	0	1	2	0	0.0466554
PF03439.8	Early transcription elongation factor of RNA pol II, NGN section	0	0	1	2	0	0.0466554
PF11942.3	Spt5 transcription elongation factor, acidic N-terminal	0	0	1	2	0	0.0466554
PF04719.9	hTAFII28-like protein conserved region	0	0	1	2	0	0.0466554
PF09531.5	Nucleoporin protein Ndc1-Nup	0	0	1	2	0	0.0466554
PF04090.7	RNA polymerase I specific initiation factor	0	0	1	2	0	0.0466554
PF04615.8	Utp14 protein	0	0	1	2	0	0.0466554
PF10406.4	Transcription factor TFIID complex subunit 8 C-term	0	0	1	2	0	0.0466554
PF00659.13	POLO box duplicated region	0	0	1	2	0	0.0466554
PF04177.7	TAP42-like family	0	0	1	2	0	0.0466554
PF08145.7	BOP1NT (NUC169) domain	0	0	1	2	0	0.0466554
PF09631.5	Sen15 protein	0	0	1	2	0	0.0466554
PF09384.5	UTP15 C terminal	0	0	1	2	0	0.0466554
PF10280.4	Mediator complex protein	0	0	1	2	0	0.0466554
PF05817.9	Oligosaccharyltransferase subunit Ribophorin II	0	0	1	2	0	0.0466554
PF05008.10	Vesicle transport v-SNARE protein N-terminus	0	0	1	2	0	0.0466554
PF10681.4	Chaperone for protein-folding within the ER, fungal	0	0	1	2	0	0.0466554
PF11831.3	pre-mRNA splicing factor component	0	0	1	2	0	0.0466554
PF04658.8	TAFII55 protein conserved region	0	0	1	2	0	0.0466554
PF02291.10	Transcription initiation factor IID, 31kD subunit	0	0	1	2	0	0.0466554
PF04037.8	Domain of unknown function (DUF382)	0	0	1	2	0	0.0466554
PF04046.11	PSP	0	0	1	2	0	0.0466554
PF05391.6	Lsm interaction motif	0	0	1	2	0	0.0466554
PF10680.4	RNA polymerase I specific transcription initiation factor	0	0	1	2	0	0.0466554
PF05470.7	Eukaryotic translation initiation factor 3 subunit 8 N-terminus	0	0	1	2	0	0.0466554
PF10181.4	GPI-GlcNAc transferase complex, PIG-H component	0	0	1	2	0	0.0466554
PF08996.5	DNA Polymerase alpha zinc finger	0	0	1	2	0	0.0466554
PF12254.3	DNA polymerase alpha subunit p180 N terminal	0	0	1	2	0	0.0466554
PF05026.8	Dcp2, box A domain	0	0	1	2	0	0.0466554
PF04281.8	Mitochondrial import receptor subunit Tom22	0	0	1	2	0	0.0466554
PF07543.7	Protein trafficking PGA2	0	0	1	2	0	0.0466554
PF11705.3	DNA-directed RNA polymerase III subunit Rpc31	0	0	1	2	0	0.0466554
PF12859.2	Anaphase-promoting complex subunit 1	0	0	1	2	0	0.0466554
PF06978.6	Ribonucleases P/MRP protein subunit POP1	0	0	1	2	0	0.0466554
PF08170.7	POPLD (NUC188) domain	0	0	1	2	0	0.0466554
PF12542.3	Pre-mRNA splicing factor	0	0	1	2	0	0.0466554
PF10197.4	N-terminal domain of CBF1 interacting co-repressor CIR	0	0	1	2	0	0.0466554
PF08490.7	Domain of unknown function (DUF1744)	0	0	1	2	0	0.0466554
PF03878.10	YIF1	0	0	1	2	0	0.0466554
PF06428.6	GDP/GTP exchange factor Sec2p	0	0	1	2	0	0.0466554
PF08752.5	Coatomer gamma subunit appendage domain	0	0	1	2	0	0.0466554
PF05158.7	RNA polymerase Rpc34 subunit	0	0	1	2	0	0.0466554
PF04045.9	Arp2/3 complex, 34 kD subunit p34-Arc	0	0	1	2	0	0.0466554
PF03800.9	Nuf2 family	0	0	1	2	0	0.0466554
PF05983.6	MED7 protein	0	0	1	2	0	0.0466554
PF06058.8	Dcp1-like decapping family	0	0	1	2	0	0.0466554
PF08772.6	Nin one binding (NOB1) Zn-ribbon like	0	0	1	2	0	0.0466554
PF05002.10	SGS domain	0	0	1	2	0	0.0466554
PF10357.4	Domain of Kin17 curved DNA-binding protein	0	0	1	2	0	0.0466554
PF02109.11	DAD family	0	0	1	2	0	0.0466554
PF00235.14	Profilin	0	0	1	2	0	0.0466554
PF12465.3	Proteasome beta subunits C terminal	0	0	1	2	0	0.0466554
PF04558.10	Glutaminyl-tRNA synthetase, non-specific RNA binding region part 1	0	0	1	2	0	0.0466554
PF04557.10	Glutaminyl-tRNA synthetase, non-specific RNA binding region part 2	0	0	1	2	0	0.0466554
PF10018.4	Vitamin-D-receptor interacting Mediator subunit 4	0	0	1	2	0	0.0466554
PF03153.8	Transcription factor IIA, alpha/beta subunit	0	0	1	2	0	0.0466554
PF01194.12	RNA polymerases N / 8 kDa subunit	0	0	1	2	0	0.0466554
PF08519.7	Replication factor RFC1 C terminal domain	0	0	1	2	0	0.0466554
PF03870.10	RNA polymerase Rpb8	0	0	1	2	0	0.0466554
PF06102.7	Domain of unknown function (DUF947)	0	0	1	2	0	0.0466554
PF04939.7	Ribosome biogenesis regulatory protein (RRS1)	0	0	1	2	0	0.0466554
PF10428.4	RAM signalling pathway protein	0	0	1	2	0	0.0466554
PF12660.2	Putative zinc-finger of transcription factor IIIC complex	0	0	1	2	0	0.0466554
PF08161.7	NUC173 domain	0	0	1	2	0	0.0466554
PF06432.6	Phosphatidylinositol N-acetylglucosaminyltransferase	0	0	1	2	0	0.0466554
PF12054.3	Domain of unknown function (DUF3535)	0	0	1	2	0	0.0466554
PF12928.2	tRNA-splicing endonuclease subunit sen54 N-term	0	0	1	2	0	0.0466554
PF12935.2	Vesicle coat trafficking protein Sec16 N-terminus	0	0	1	2	0	0.0466554
PF12932.2	Vesicle coat trafficking protein Sec16 mid-region	0	0	1	2	0	0.0466554
PF08155.6	NOGCT (NUC087) domain	0	0	1	2	0	0.0466554
PF06858.9	Nucleolar GTP-binding protein 1 (NOG1)	0	0	1	2	0	0.0466554
PF03839.11	Translocation protein Sec62	0	0	1	2	0	0.0466554
PF08288.7	PIGA (GPI anchor biosynthesis)	0	0	1	2	0	0.0466554
PF08492.7	SRP72 RNA-binding domain	0	0	1	2	0	0.0466554
PF03657.8	Uncharacterised protein family (UPF0113)	0	0	1	2	0	0.0466554
PF08641.7	Kinetochore protein Mis14 like	0	0	1	2	0	0.0466554
PF06883.7	RNA polymerase I, Rpa2 specific domain	0	0	1	2	0	0.0466554
PF04048.9	Sec8 exocyst complex component specific domain	0	0	1	2	0	0.0466554
PF03850.9	Transcription factor Tfb4	0	0	1	2	0	0.0466554
PF03660.9	PHF5-like protein	0	0	1	2	0	0.0466554
PF08318.7	COG4 transport protein	0	0	1	2	0	0.0466554
PF07890.7	Rrp15p	0	0	1	2	0	0.0466554
PF05645.8	RNA polymerase III subunit RPC82	0	0	1	2	0	0.0466554
PF08221.6	RNA polymerase III subunit RPC82 helix-turn-helix domain	0	0	1	2	0	0.0466554
PF08799.6	pre-mRNA processing factor 4 (PRP4) like	0	0	1	2	0	0.0466554
PF10475.4	Protein of unknown function N-terminal domain (DUF2450)	0	0	1	2	0	0.0466554
PF12895.2	Anaphase-promoting complex, cyclosome, subunit 3	4	70	0.993145	8	12	0.048598
PF12874.2	Zinc-finger of C2H2 type	0	0	1	7	10	0.054713
PF01926.18	50S ribosome-binding GTPase	120	208	6.54715e-26	30	76	0.0619803
PF13202.1	EF hand	0	3	1	5	6	0.0674319
PF01255.14	Putative undecaprenyl diphosphate synthase	11	7	3.54191e-06	3	2	0.0709313
PF13614.1	AAA domain	16	76	0.17559	3	2	0.0709313
PF02540.12	NAD synthase	29	24	1.73786e-12	3	2	0.0709313
PF02374.10	Anion-transporting ATPase	11	45	0.12933	3	2	0.0709313
PF03308.11	ArgK protein	9	20	0.0118981	3	2	0.0709313
PF00276.15	Ribosomal protein L23	14	4	1.23885e-09	3	2	0.0709313
PF00573.17	Ribosomal protein L4/L1 family	14	2	6.36046e-11	3	2	0.0709313
PF00297.17	Ribosomal protein L3	13	3	1.92191e-09	3	2	0.0709313
PF02544.11	3-oxo-5-alpha-steroid 4-dehydrogenase	0	4	1	3	2	0.0709313
PF14438.1	SM domain found in Ataxin-2	0	1	1	3	2	0.0709313
PF10591.4	Secreted protein acidic and rich in cysteine Ca binding region	0	0	1	3	2	0.0709313
PF04564.10	U-box domain	0	0	1	3	2	0.0709313
PF10075.4	COP9 signalosome, subunit CSN8	0	0	1	3	2	0.0709313
PF04096.9	Nucleoporin autopeptidase	0	0	1	3	2	0.0709313
PF13234.1	rRNA-processing arch domain	0	0	1	3	2	0.0709313
PF04893.12	Yip1 domain	0	9	1	4	4	0.0721103
PF00327.15	Ribosomal protein L30p/L7e	9	4	6.51898e-06	4	4	0.0721103
PF00888.17	Cullin family	0	1	1	4	4	0.0721103
PF02953.10	Tim10/DDP family zinc finger	0	0	1	4	4	0.0721103
PF00995.18	Sec1 family	0	0	1	4	4	0.0721103
PF03178.10	CPSF A subunit region	0	0	1	4	4	0.0721103
PF05347.10	Complex 1 protein (LYR family)	0	0	1	4	4	0.0721103
PF03901.12	Alg9-like mannosyltransferase family	0	0	1	4	4	0.0721103
PF13181.1	Tetratricopeptide repeat	1	54	0.999668	8	14	0.0823611
PF13405.1	EF-hand domain	0	2	1	6	9	0.0839069
PF02421.13	Ferrous iron transport protein B	82	76	1.83157e-30	9	17	0.0890108
PF05739.14	SNARE domain	1	2	0.353869	7	12	0.0953265
PF00036.27	EF hand	0	3	1	7	12	0.0953265
PF08662.6	Eukaryotic translation initiation factor eIF2A	0	0	1	7	12	0.0953265
PF00397.21	WW domain	0	0	1	5	7	0.0956759
PF00398.15	Ribosomal RNA adenine dimethylase	11	58	0.329683	4	5	0.108217
PF01663.17	Type I phosphodiesterase / nucleotide pyrophosphatase	9	67	0.717523	4	5	0.108217
PF01066.16	CDP-alcohol phosphatidyltransferase	19	19	8.22361e-08	4	5	0.108217
PF12738.2	twin BRCT domain	14	2	6.36046e-11	4	5	0.108217
PF02259.18	FAT domain	0	0	1	4	5	0.108217
PF00899.16	ThiF family	10	32	0.050419	6	10	0.110661
PF00636.21	Ribonuclease III domain	4	18	0.347679	3	3	0.119499
PF00466.15	Ribosomal protein L10	13	4	7.1444e-09	3	3	0.119499
PF00804.20	Syntaxin	0	1	1	3	3	0.119499
PF01704.13	UTP--glucose-1-phosphate uridylyltransferase	0	1	1	3	3	0.119499
PF12348.3	CLASP N terminal	0	0	1	3	3	0.119499
PF00616.14	GTPase-activator protein for Ras-like GTPase	0	0	1	3	3	0.119499
PF00638.13	RanBP1 domain	0	0	1	3	3	0.119499
PF11789.3	Zinc-finger of the MIZ type in Nse subunit	0	0	1	3	3	0.119499
PF08512.7	Histone chaperone Rttp106-like	0	0	1	3	3	0.119499
PF01388.16	ARID/BRIGHT DNA binding domain	0	0	1	3	3	0.119499
PF01039.17	Carboxyl transferase domain	27	21	4.17775e-12	2	1	0.119821
PF01380.17	SIS domain	17	69	0.0683156	2	1	0.119821
PF00111.22	2Fe-2S iron-sulfur cluster binding domain	8	59	0.702738	2	1	0.119821
PF10111.4	Glycosyltransferase like family 2	9	94	0.949297	2	1	0.119821
PF03328.9	HpcH/HpaI aldolase/citrate lyase family	6	23	0.191153	2	1	0.119821
PF13091.1	PLD-like domain	7	49	0.649397	2	1	0.119821
PF01176.14	Translation initiation factor 1A / IF-1	16	3	8.1803e-12	2	1	0.119821
PF08651.5	DASH complex subunit Duo1	0	1	1	2	1	0.119821
PF00308.13	Bacterial dnaA protein	26	15	2.03104e-13	2	1	0.119821
PF02803.13	Thiolase, C-terminal domain	1	59	0.99984	2	1	0.119821
PF14378.1	PAP2 superfamily	0	14	1	2	1	0.119821
PF00224.16	Pyruvate kinase, barrel domain	6	15	0.0548887	2	1	0.119821
PF02887.11	Pyruvate kinase, alpha/beta domain	5	14	0.103863	2	1	0.119821
PF05746.10	DALR anticodon binding domain	23	5	5.14474e-16	2	1	0.119821
PF00268.16	Ribonucleotide reductase, small chain	14	9	1.68978e-07	2	1	0.119821
PF07650.12	KH domain	34	15	5.46034e-19	2	1	0.119821
PF01411.14	tRNA synthetases class II (A)	14	4	1.23885e-09	2	1	0.119821
PF13483.1	Beta-lactamase superfamily domain	1	40	0.997449	2	1	0.119821
PF13479.1	AAA domain	0	14	1	2	1	0.119821
PF04280.10	Tim44-like domain	0	3	1	2	1	0.119821
PF00487.19	Fatty acid desaturase	1	18	0.937122	2	1	0.119821
PF09177.6	Syntaxin 6, N-terminal	0	1	1	2	1	0.119821
PF08317.6	Spc7 kinetochore protein	0	3	1	2	1	0.119821
PF10447.4	Exosome component EXOSC1/CSL4	0	1	1	2	1	0.119821
PF07535.7	DBF zinc finger	0	1	1	2	1	0.119821
PF01778.12	Ribosomal L28e protein family	0	0	1	2	1	0.119821
PF08286.6	Spc24 subunit of Ndc80	0	0	1	2	1	0.119821
PF04824.11	Conserved region of Rad21 / Rec8 like protein	0	0	1	2	1	0.119821
PF05390.6	Yeast cell wall synthesis protein KRE9/KNH1	0	0	1	2	1	0.119821
PF00038.16	Intermediate filament protein	0	0	1	2	1	0.119821
PF04147.7	Nop14-like family	0	0	1	2	1	0.119821
PF00568.18	WH1 domain	0	0	1	2	1	0.119821
PF08630.5	Dfp1/Him1, central region	0	0	1	2	1	0.119821
PF04068.10	Possible Fer4-like domain in RNase L inhibitor, RLI	0	0	1	2	1	0.119821
PF08839.6	DNA replication factor CDT1 like	0	0	1	2	1	0.119821
PF09785.4	Prp31 C terminal domain	0	0	1	2	1	0.119821
PF04097.9	Nup93/Nic96	0	0	1	2	1	0.119821
PF14304.1	Transcription termination and cleavage factor C-terminal	0	0	1	2	1	0.119821
PF08506.5	Cse1	0	0	1	2	1	0.119821
PF01480.12	PWI domain	0	0	1	2	1	0.119821
PF05827.7	Vacuolar ATP synthase subunit S1 (ATP6S1)	0	0	1	2	1	0.119821
PF14327.1	Hinge domain of cleavage stimulation factor subunit 2	0	0	1	2	1	0.119821
PF08167.7	rRNA processing/ribosome biogenesis	0	0	1	2	1	0.119821
PF08514.6	STAG domain	0	0	1	2	1	0.119821
PF02330.11	Mitochondrial glycoprotein	0	0	1	2	1	0.119821
PF08226.6	Domain of unknown function (DUF1720)	0	0	1	2	1	0.119821
PF12230.3	Pre-mRNA splicing factor PRP21 like protein	0	0	1	2	1	0.119821
PF04928.12	Poly(A) polymerase central domain	0	0	1	2	1	0.119821
PF11718.3	Pre-mRNA 3'-end-processing endonuclease polyadenylation factor C-term	0	0	1	2	1	0.119821
PF06220.7	U1 zinc finger	0	0	1	2	1	0.119821
PF04137.10	Endoplasmic Reticulum Oxidoreductin 1 (ERO1)	0	0	1	2	1	0.119821
PF02940.10	mRNA capping enzyme, beta chain	0	0	1	2	1	0.119821
PF08326.7	Acetyl-CoA carboxylase, central region	0	0	1	2	1	0.119821
PF01749.15	Importin beta binding domain	0	0	1	2	1	0.119821
PF03939.8	Ribosomal protein L23, N-terminal domain	0	0	1	2	1	0.119821
PF01652.13	Eukaryotic initiation factor 4E	0	0	1	2	1	0.119821
PF08558.5	Telomere repeat binding factor (TRF)	0	0	1	2	1	0.119821
PF03836.10	RasGAP C-terminus	0	0	1	2	1	0.119821
PF13414.1	TPR repeat	10	164	0.999729	16	40	0.135031
PF13513.1	HEAT-like repeat	0	1	1	6	11	0.141178
PF00454.22	Phosphatidylinositol 3- and 4-kinase	0	1	1	6	11	0.141178
PF01728.14	FtsJ-like methyltransferase	5	34	0.6234	4	6	0.150686
PF03764.13	Elongation factor G, domain IV	15	8	1.55983e-08	4	6	0.150686
PF02260.15	FATC domain	0	0	1	4	6	0.150686
PF13424.1	Tetratricopeptide repeat	4	116	0.999967	11	26	0.157458
PF05193.16	Peptidase M16 inactive domain	2	42	0.98698	5	9	0.16653
PF00675.15	Insulinase (Peptidase family M16)	2	39	0.981044	5	9	0.16653
PF00158.21	Sigma-54 interaction domain	8	172	0.999987	3	4	0.176624
PF02785.14	Biotin carboxylase C-terminal domain	15	19	1.34594e-05	3	4	0.176624
PF00137.16	ATP synthase subunit C	9	12	0.000959961	3	4	0.176624
PF12265.3	Histone-binding protein RBBP4 or subunit C of CAF1 complex	0	0	1	3	4	0.176624
PF03399.11	SAC3/GANP/Nin1/mts3/eIF-3 p25 family	0	0	1	3	4	0.176624
PF13232.1	Complex1_LYR-like	0	0	1	3	4	0.176624
PF02889.11	Sec63 Brl domain	0	0	1	3	4	0.176624
PF02364.10	1,3-beta-glucan synthase component	0	0	1	3	4	0.176624
PF14288.1	1,3-beta-glucan synthase subunit FKS1, domain-1	0	0	1	3	4	0.176624
PF00808.18	Histone-like transcription factor (CBF/NF-Y) and archaeal histone	0	0	1	8	18	0.181757
PF03144.20	Elongation factor Tu domain 2	42	84	1.17336e-08	9	21	0.18235
PF00753.22	Metallo-beta-lactamase superfamily	17	121	0.700309	4	7	0.19826
PF01569.16	PAP2 superfamily	3	44	0.962785	4	7	0.19826
PF06414.7	Zeta toxin	30	58	7.9227e-07	4	7	0.19826
PF00957.16	Synaptobrevin	0	0	1	4	7	0.19826
PF12763.2	Cytoskeletal-regulatory complex EF hand	0	0	1	4	7	0.19826
PF01521.15	Iron-sulphur cluster biosynthesis	9	18	0.00715836	2	2	0.205874
PF00425.13	chorismate binding enzyme	8	40	0.321879	2	2	0.205874
PF08491.5	Squalene epoxidase	6	7	0.00450186	2	2	0.205874
PF06733.10	DEAD_2	1	7	0.687994	2	2	0.205874
PF02403.17	Seryl-tRNA synthetase N-terminal domain	17	4	5.95185e-12	2	2	0.205874
PF04715.8	Anthranilate synthase component I, N terminal region	3	18	0.55579	2	2	0.205874
PF01509.13	TruB family pseudouridylate synthase (N terminal domain)	1	15	0.902671	2	2	0.205874
PF00344.15	SecY translocase	14	5	4.11489e-09	2	2	0.205874
PF01496.14	V-type ATPase 116kDa subunit family	0	6	1	2	2	0.205874
PF02114.11	Phosducin	0	3	1	2	2	0.205874
PF02144.11	Repair protein Rad1/Rec1/Rad17	0	0	1	2	2	0.205874
PF04139.8	Rad9	0	0	1	2	2	0.205874
PF03464.10	eRF1 domain 2	0	0	1	2	2	0.205874
PF03463.10	eRF1 domain 1	0	0	1	2	2	0.205874
PF10559.4	Plug domain of Sec61p	0	0	1	2	2	0.205874
PF04855.7	SNF5 / SMARCB1 / INI1	0	0	1	2	2	0.205874
PF04825.8	N terminus of Rad21 / Rec8 like protein	0	0	1	2	2	0.205874
PF14260.1	C4-type zinc-finger of DNA polymerase delta	0	0	1	2	2	0.205874
PF03770.11	Inositol polyphosphate kinase	0	0	1	2	2	0.205874
PF03909.12	BSD domain	0	0	1	2	2	0.205874
PF01504.13	Phosphatidylinositol-4-phosphate 5-Kinase	0	0	1	2	2	0.205874
PF03931.10	Skp1 family, tetramerisation domain	0	0	1	2	2	0.205874
PF02269.11	Transcription initiation factor IID, 18kD subunit	0	0	1	2	2	0.205874
PF08691.5	DNA repair proteins Nse5 and Nse6	0	0	1	2	2	0.205874
PF00261.15	Tropomyosin	0	0	1	2	2	0.205874
PF10513.4	Enhancer of polycomb-like	0	0	1	2	2	0.205874
PF03159.13	XRN 5'-3' exonuclease N-terminus	0	0	1	2	2	0.205874
PF02724.9	CDC45-like protein	0	0	1	2	2	0.205874
PF04777.8	Erv1 / Alr family	0	0	1	2	2	0.205874
PF11865.3	Domain of unknown function (DUF3385)	0	0	1	2	2	0.205874
PF08771.6	Rapamycin binding domain	0	0	1	2	2	0.205874
PF01846.14	FF domain	0	0	1	2	2	0.205874
PF02671.16	Paired amphipathic helix repeat	0	0	1	2	2	0.205874
PF08295.7	Sin3 family co-repressor	0	0	1	2	2	0.205874
PF01247.13	Ribosomal protein L35Ae	0	0	1	2	2	0.205874
PF11717.3	RNA binding activity-knot of a chromodomain	0	0	1	2	2	0.205874
PF00293.23	NUDIX domain	4	136	0.999997	5	10	0.207841
PF13604.1	AAA domain	33	116	0.00274479	5	10	0.207841
PF12861.2	Anaphase-promoting complex subunit 11 RING-H2 finger	0	0	1	5	10	0.207841
PF06827.9	Zinc finger found in FPG and IleRS	12	17	0.000207503	1	0	0.216034
PF13528.1	Glycosyl transferase family 1	15	16	3.25818e-06	1	0	0.216034
PF13375.1	RnfC Barrel sandwich hybrid domain	6	17	0.0808394	1	0	0.216034
PF02670.11	1-deoxy-D-xylulose 5-phosphate reductoisomerase	9	6	3.52568e-05	1	0	0.216034
PF04073.10	YbaK / prolyl-tRNA synthetases associated domain	13	25	0.00100455	1	0	0.216034
PF12797.2	4Fe-4S binding domain	17	118	0.664851	1	0	0.216034
PF02568.9	Thiamine biosynthesis protein (ThiI)	10	21	0.00606559	1	0	0.216034
PF12700.2	HlyD family secretion protein	0	150	1	1	0	0.216034
PF13275.1	S4 domain	7	11	0.00675765	1	0	0.216034
PF07377.7	Protein of unknown function (DUF1493)	6	6	0.00273608	1	0	0.216034
PF00015.16	Methyl-accepting chemotaxis protein (MCP) signalling domain	2	123	1	1	0	0.216034
PF02653.11	Branched-chain amino acid transport system / permease component	2	58	0.998333	1	0	0.216034
PF09012.5	FeoC like transcriptional regulator	2	11	0.542353	1	0	0.216034
PF02912.13	Aminoacyl tRNA synthetase class II, N-terminal domain	15	2	9.73724e-12	1	0	0.216034
PF08210.6	APOBEC-like N-terminal domain	5	4	0.00356835	1	0	0.216034
PF13083.1	KH domain	11	9	1.43756e-05	1	0	0.216034
PF10458.4	Valyl tRNA synthetase tRNA binding arm	16	3	8.1803e-12	1	0	0.216034
PF13477.1	Glycosyl transferase 4-like	5	36	0.6685	1	0	0.216034
PF03767.9	HAD superfamily, subfamily IIIB (Acid phosphatase)	1	10	0.798418	1	0	0.216034
PF02367.12	Uncharacterised P-loop hydrolase UPF0079	12	15	9.03808e-05	1	0	0.216034
PF09718.5	Lambda phage tail tape-measure protein (Tape_meas_lam_C)	0	1	1	1	0	0.216034
PF14197.1	Centrosome localisation domain of PPC89	0	2	1	1	0	0.216034
PF10647.4	Lipoprotein LpqB beta-propeller domain	2	0	0.0183527	1	0	0.216034
PF05706.7	Cyclin-dependent kinase inhibitor 3 (CDKN3)	1	0	0.13548	1	0	0.216034
PF11201.3	Protein of unknown function (DUF2982)	0	1	1	1	0	0.216034
PF11451.3	Protein of unknown function (DUF3202)	1	0	0.13548	1	0	0.216034
PF08538.5	Protein of unknown function (DUF1749)	0	1	1	1	0	0.216034
PF08017.6	Fibrinogen binding protein	0	1	1	1	0	0.216034
PF10136.4	Site-specific recombinase	0	1	1	1	0	0.216034
PF12584.3	Trafficking protein particle complex subunit 10, TRAPPC10	0	1	1	1	0	0.216034
PF02183.13	Homeobox associated leucine zipper	0	1	1	1	0	0.216034
PF00754.20	F5/8 type C domain	4	53	0.959806	1	0	0.216034
PF03179.10	Vacuolar (H+)-ATPase G subunit	0	1	1	1	0	0.216034
PF07088.6	GvpD gas vesicle protein	0	1	1	1	0	0.216034
PF01234.12	NNMT/PNMT/TEMT family	0	0	1	1	0	0.216034
PF04871.8	Uso1 / p115 like vesicle tethering protein, C terminal region	0	0	1	1	0	0.216034
PF02290.10	Signal recognition particle 14kD protein	0	0	1	1	0	0.216034
PF03175.8	DNA polymerase type B, organellar and viral	0	0	1	1	0	0.216034
PF11549.3	Protein transport protein SEC31	0	0	1	1	0	0.216034
PF11708.3	Pre-mRNA splicing Prp18-interacting factor	0	0	1	1	0	0.216034
PF11526.3	Subunit of cleavage factor IA Pcf11	0	0	1	1	0	0.216034
PF09201.5	SRX	0	0	1	1	0	0.216034
PF08567.6	TFIIH p62 subunit, N-terminal domain	0	0	1	1	0	0.216034
PF08650.5	DASH complex subunit Dad4	0	0	1	1	0	0.216034
PF09763.4	Exocyst complex component Sec3	0	0	1	1	0	0.216034
PF11517.3	Nuclear abundant poly(A) RNA-bind protein 2 (Nab2)	0	0	1	1	0	0.216034
PF10395.4	Utp8 family	0	0	1	1	0	0.216034
PF10863.3	Protein of unknown function (DUF2702)	0	0	1	1	0	0.216034
PF09635.5	MetRS-N binding domain	0	0	1	1	0	0.216034
PF10806.3	Protein of unknown function (DUF2731)	0	0	1	1	0	0.216034
PF10444.4	Nbl1 / Borealin N terminal	0	0	1	1	0	0.216034
PF07297.7	Dolichol phosphate-mannose biosynthesis regulatory protein (DPM2)	0	0	1	1	0	0.216034
PF11331.3	Protein of unknown function (DUF3133)	0	0	1	1	0	0.216034
PF08192.6	Peptidase family S64	0	0	1	1	0	0.216034
PF10521.4	Protein of unknown function (DUF2454)	0	0	1	1	0	0.216034
PF11544.3	Spindle pole body component Spc42p	0	0	1	1	0	0.216034
PF04684.8	BAF1 / ABF1 chromatin reorganising factor	0	0	1	1	0	0.216034
PF10638.4	Spindle body associated protein C-terminus	0	0	1	1	0	0.216034
PF08746.6	RING-like domain	0	0	1	1	0	0.216034
PF12658.2	Telomere capping	0	0	1	1	0	0.216034
PF08822.6	Protein of unknown function (DUF1804)	0	0	1	1	0	0.216034
PF06842.7	Protein of unknown function (DUF1242)	0	0	1	1	0	0.216034
PF07189.6	Splicing factor 3B subunit 10 (SF3b10)	0	0	1	1	0	0.216034
PF10333.4	GPI-Mannosyltransferase II co-activator	0	0	1	1	0	0.216034
PF11626.3	Rap1 - C terminal domain	0	0	1	1	0	0.216034
PF08914.6	Rap1 Myb domain	0	0	1	1	0	0.216034
PF11988.3	Retrograde transport protein Dsl1 N terminal	0	0	1	1	0	0.216034
PF11989.3	Retrograde transport protein Dsl1 C terminal	0	0	1	1	0	0.216034
PF02196.10	Raf-like Ras-binding domain	0	0	1	1	0	0.216034
PF00644.15	Poly(ADP-ribose) polymerase catalytic domain	0	0	1	1	0	0.216034
PF10419.4	TFIIIC subunit	0	0	1	1	0	0.216034
PF04201.10	Tumour protein D52 family	0	0	1	1	0	0.216034
PF07093.6	SGT1 protein	0	0	1	1	0	0.216034
PF02079.11	Nuclear transition protein 1	0	0	1	1	0	0.216034
PF07842.7	GC-rich sequence DNA-binding factor-like protein	0	0	1	1	0	0.216034
PF09739.4	Mini-chromosome maintenance replisome factor	0	0	1	1	0	0.216034
PF13615.1	Putative alanine racemase	0	0	1	1	0	0.216034
PF07778.6	Mis6	0	0	1	1	0	0.216034
PF06991.6	Splicing factor, Prp19-binding domain	0	0	1	1	0	0.216034
PF13095.1	Kinetochore Sim4 complex subunit FTA2	0	0	1	1	0	0.216034
PF07145.10	Ataxin-2 C-terminal region	0	0	1	1	0	0.216034
PF02552.11	CO dehydrogenase beta subunit/acetyl-CoA synthase epsilon subunit	0	0	1	1	0	0.216034
PF11779.3	Protein of unknown function (DUF3317)	0	0	1	1	0	0.216034
PF12815.2	Spt5 C-terminal nonapeptide repeat binding Spt4	0	0	1	1	0	0.216034
PF08825.5	E2 binding domain	0	0	1	1	0	0.216034
PF08585.7	Domain of unknown function (DUF1767)	0	0	1	1	0	0.216034
PF05408.6	Foot-and-mouth virus L-proteinase	0	0	1	1	0	0.216034
PF08920.5	Splicing factor 3B subunit 1	0	0	1	1	0	0.216034
PF09745.4	Coiled-coil domain-containing protein 55 (DUF2040)	0	0	1	1	0	0.216034
PF07928.7	Vps54-like protein	0	0	1	1	0	0.216034
PF07034.6	Origin recognition complex (ORC) subunit 3 N-terminus	0	0	1	1	0	0.216034
PF06657.8	Centrosome microtubule-binding domain of Cep57	0	0	1	1	0	0.216034
PF10495.4	Pericentrin-AKAP-450 domain of centrosomal targeting protein	0	0	1	1	0	0.216034
PF11595.3	Protein of unknown function (DUF3245)	0	0	1	1	0	0.216034
PF12612.3	Tubulin folding cofactor D C terminal	0	0	1	1	0	0.216034
PF04849.8	HAP1 N-terminal conserved region	0	0	1	1	0	0.216034
PF08285.6	Dolichol-phosphate mannosyltransferase subunit 3 (DPM3)	0	0	1	1	0	0.216034
PF12720.2	Protein of unknown function (DUF3807)	0	0	1	1	0	0.216034
PF09507.5	DNA polymerase subunit Cdc27	0	0	1	1	0	0.216034
PF11802.3	Centromere-associated protein K	0	0	1	1	0	0.216034
PF08045.6	Cell division control protein 14, SIN component	0	0	1	1	0	0.216034
PF05700.6	Breast carcinoma amplified sequence 2 (BCAS2)	0	0	1	1	0	0.216034
PF06859.7	Bicoid-interacting protein 3 (Bin3)	0	0	1	1	0	0.216034
PF00458.15	WHEP-TRS domain	0	0	1	1	0	0.216034
PF12108.3	Splicing factor SF3a60 binding domain	0	0	1	1	0	0.216034
PF04086.8	Signal recognition particle, alpha subunit, N-terminal	0	0	1	1	0	0.216034
PF02089.10	Palmitoyl protein thioesterase	0	0	1	1	0	0.216034
PF11500.3	Spindle-body formation-associated protein	0	0	1	1	0	0.216034
PF02721.9	Domain of unknown function DUF223	0	0	1	1	0	0.216034
PF04959.8	Arsenite-resistance protein 2	0	0	1	1	0	0.216034
PF12066.3	Domain of unknown function (DUF3546)	0	0	1	1	0	0.216034
PF12657.2	Transcription factor IIIC subunit delta N-term	0	0	1	1	0	0.216034
PF05837.7	Centromere protein H (CENP-H)	0	0	1	1	0	0.216034
PF13696.1	Zinc knuckle	0	0	1	1	0	0.216034
PF13094.1	CENP-A-nucleosome distal (CAD) centromere subunit	0	0	1	1	0	0.216034
PF13093.1	Kinetochore complex Fta4 of Sim4 subunit, or CENP-50	0	0	1	1	0	0.216034
PF05536.6	Neurochondrin	0	0	1	1	0	0.216034
PF08234.7	Chromosome segregation protein Spc25	0	0	1	1	0	0.216034
PF13641.1	Glycosyltransferase like family 2	19	144	0.791747	3	5	0.239333
PF00773.14	RNB domain	3	18	0.55579	3	5	0.239333
PF04548.11	AIG1 family	36	28	1.13425e-15	3	5	0.239333
PF01008.12	Initiation factor 2 subunit family	0	2	1	3	5	0.239333
PF00514.18	Armadillo/beta-catenin-like repeat	0	0	1	3	5	0.239333
PF01602.15	Adaptin N terminal region	0	0	1	7	17	0.248392
PF00437.15	Type II/IV secretion system protein	6	78	0.977848	4	8	0.249552
PF03031.13	NLI interacting factor-like phosphatase	0	8	1	4	8	0.249552
PF04433.12	SWIRM domain	0	0	1	4	8	0.249552
PF12706.2	Beta-lactamase superfamily domain	16	111	0.661619	5	11	0.252014
PF01695.12	IstB-like ATP binding protein	37	67	1.18957e-08	5	11	0.252014
PF00503.15	G-protein alpha subunit	0	3	1	5	11	0.252014
PF12171.3	Zinc-finger double-stranded RNA-binding	0	0	1	5	11	0.252014
PF13432.1	Tetratricopeptide repeat	10	139	0.997303	8	21	0.278692
PF13499.1	EF-hand domain pair	0	4	1	7	18	0.285404
PF02852.17	Pyridine nucleotide-disulphide oxidoreductase, dimerisation domain	10	53	0.346752	2	3	0.295835
PF13230.1	Glutamine amidotransferases class-II	12	27	0.00424893	2	3	0.295835
PF14464.1	Prokaryotic homologs of the JAB domain	0	12	1	2	3	0.295835
PF00535.21	Glycosyl transferase family 2	20	155	0.823382	2	3	0.295835
PF00676.15	Dehydrogenase E1 component	22	29	2.22413e-07	2	3	0.295835
PF01648.15	4'-phosphopantetheinyl transferase superfamily	16	11	3.71881e-08	2	3	0.295835
PF00550.20	Phosphopantetheine attachment site	19	76	0.051006	2	3	0.295835
PF13307.1	Helicase C-terminal domain	1	16	0.915861	2	3	0.295835
PF01135.14	Protein-L-isoaspartate(D-aspartate) O-methyltransferase (PCMT)	10	60	0.480603	2	3	0.295835
PF01253.17	Translation initiation factor SUI1	1	5	0.582526	2	3	0.295835
PF00238.14	Ribosomal protein L14p/L23e	14	3	3.14986e-10	2	3	0.295835
PF00252.13	Ribosomal protein L16p/L10e	14	4	1.23885e-09	2	3	0.295835
PF00203.16	Ribosomal protein S19	15	4	2.11691e-10	2	3	0.295835
PF00177.16	Ribosomal protein S7p/S5e	15	3	5.10246e-11	2	3	0.295835
PF08704.5	tRNA methyltransferase complex GCD14 subunit	2	4	0.189944	2	3	0.295835
PF13638.1	PIN domain	0	7	1	2	3	0.295835
PF00067.17	Cytochrome P450	1	36	0.995431	2	3	0.295835
PF04679.10	ATP dependent DNA ligase C terminal region	0	5	1	2	3	0.295835
PF02966.11	Mitosis protein DIM1	0	1	1	2	3	0.295835
PF03935.10	Beta-glucan synthesis-associated protein (SKN1)	0	3	1	2	3	0.295835
PF04675.9	DNA ligase N terminus	0	2	1	2	3	0.295835
PF03465.10	eRF1 domain 3	0	1	1	2	3	0.295835
PF01853.13	MOZ/SAS family	0	0	1	2	3	0.295835
PF01201.17	Ribosomal protein S8e	0	0	1	2	3	0.295835
PF07529.8	HSA	0	0	1	2	3	0.295835
PF00569.12	Zinc finger, ZZ type	0	0	1	2	3	0.295835
PF08079.7	Ribosomal L30 N-terminal domain	0	0	1	2	3	0.295835
PF01459.17	Eukaryotic porin	0	0	1	2	3	0.295835
PF07738.8	Sad1 / UNC-like C-terminal	0	0	1	2	3	0.295835
PF00613.15	Phosphoinositide 3-kinase family, accessory domain (PIK domain)	0	0	1	2	3	0.295835
PF04969.11	CS domain	0	0	1	2	3	0.295835
PF10433.4	Mono-functional DNA-alkylating methyl methanesulfonate N-term	0	0	1	2	3	0.295835
PF01479.20	S4 domain	41	84	2.92592e-08	4	9	0.303176
PF00013.24	KH domain	10	26	0.0184567	4	9	0.303176
PF01217.15	Clathrin adaptor complex small chain	0	0	1	4	9	0.303176
PF02475.11	Met-10+ like-protein	5	56	0.929355	3	6	0.304891
PF00828.14	Ribosomal protein L18e/L15	13	4	7.1444e-09	3	6	0.304891
PF03143.12	Elongation factor Tu C-terminal domain	9	16	0.00401584	3	6	0.304891
PF00176.18	SNF2 family N-terminal domain	2	52	0.996365	11	32	0.316757
PF00012.15	Hsp70 protein	22	29	2.22413e-07	6	16	0.334163
PF13431.1	Tetratricopeptide repeat	1	41	0.997795	6	16	0.334163
PF02985.17	HEAT repeat	0	4	1	6	16	0.334163
PF07722.8	Peptidase C26	27	72	0.000231122	4	10	0.357834
PF00679.19	Elongation factor G C-terminus	17	43	0.00200641	4	10	0.357834
PF02492.14	CobW/HypB/UreG, nucleotide-binding domain	21	44	8.39227e-05	3	7	0.370979
PF00063.16	Myosin head (motor domain)	0	0	1	3	7	0.370979
PF09336.5	Vps4 C terminal oligomerisation domain	0	0	1	3	7	0.370979
PF00098.18	Zinc knuckle	0	0	1	3	7	0.370979
PF06723.8	MreB/Mbl protein	31	32	1.21033e-11	6	17	0.376929
PF01636.18	Phosphotransferase enzyme family	11	65	0.456592	6	17	0.376929
PF06293.9	Lipopolysaccharide kinase (Kdo/WaaP) family	5	14	0.103863	6	17	0.376929
PF13175.1	AAA ATPase domain	13	148	0.988606	2	4	0.384003
PF03099.14	Biotin/lipoate A/B protein ligase family	20	23	1.73533e-07	2	4	0.384003
PF01042.16	Endoribonuclease L-PSP	2	40	0.983268	2	4	0.384003
PF00717.18	Peptidase S24-like	16	33	0.000497584	2	4	0.384003
PF02902.14	Ulp1 protease family, C-terminal catalytic domain	0	1	1	2	4	0.384003
PF07991.7	Acetohydroxy acid isomeroreductase, catalytic domain	5	36	0.6685	2	4	0.384003
PF00380.14	Ribosomal protein S9/S16	11	6	1.57107e-06	2	4	0.384003
PF00163.14	Ribosomal protein S4/S9 N-terminal domain	15	4	2.11691e-10	2	4	0.384003
PF00411.14	Ribosomal protein S11	15	4	2.11691e-10	2	4	0.384003
PF00237.14	Ribosomal protein L22p/L17e	15	3	5.10246e-11	2	4	0.384003
PF10557.4	Cullin protein neddylation domain	0	1	1	2	4	0.384003
PF06966.7	Protein of unknown function (DUF1295)	0	10	1	2	4	0.384003
PF02136.15	Nuclear transport factor 2 (NTF2) domain	0	6	1	2	4	0.384003
PF02150.11	RNA polymerases M/15 Kd subunit	1	0	0.13548	2	4	0.384003
PF12783.2	Guanine nucleotide exchange factor in Golgi transport N-terminal	0	0	1	2	4	0.384003
PF01246.15	Ribosomal protein L24e	0	0	1	2	4	0.384003
PF13840.1	Family description	4	24	0.537096	1	1	0.385413
PF00639.16	PPIC-type PPIASE domain	10	22	0.00776951	1	1	0.385413
PF13616.1	PPIC-type PPIASE domain	9	23	0.0229089	1	1	0.385413
PF13145.1	PPIC-type PPIASE domain	11	25	0.00645019	1	1	0.385413
PF02811.14	PHP domain	24	29	1.99195e-08	1	1	0.385413
PF00920.16	Dehydratase family	1	25	0.977316	1	1	0.385413
PF13506.1	Glycosyl transferase family 21	2	29	0.935818	1	1	0.385413
PF00490.16	Delta-aminolevulinic acid dehydratase	4	8	0.0678018	1	1	0.385413
PF00885.14	6,7-dimethyl-8-ribityllumazine synthase	6	8	0.00698274	1	1	0.385413
PF00529.15	HlyD family secretion protein	3	153	1	1	1	0.385413
PF11699.3	Mif2/CENP-C like	0	6	1	1	1	0.385413
PF00614.17	Phospholipase D Active site motif	7	25	0.133213	1	1	0.385413
PF02885.12	Glycosyl transferase family, helical bundle domain	3	25	0.751098	1	1	0.385413
PF00275.15	EPSP synthase (3-phosphoshikimate 1-carboxyvinyltransferase)	16	18	2.44307e-06	1	1	0.385413
PF03966.11	Trm112p-like protein	5	2	0.000753852	1	1	0.385413
PF04095.11	Nicotinate phosphoribosyltransferase (NAPRTase) family	6	11	0.0200884	1	1	0.385413
PF01627.18	Hpt domain	0	44	1	1	1	0.385413
PF01783.18	Ribosomal L32p protein family	10	8	3.18737e-05	1	1	0.385413
PF00842.16	Alanine racemase, C-terminal domain	9	17	0.0054132	1	1	0.385413
PF00290.15	Tryptophan synthase alpha chain	3	21	0.649486	1	1	0.385413
PF00218.16	Indole-3-glycerol phosphate synthase	3	17	0.521401	1	1	0.385413
PF00697.17	N-(5'phosphoribosyl)anthranilate (PRA) isomerase	0	13	1	1	1	0.385413
PF00591.16	Glycosyl transferase family, a/b domain	3	25	0.751098	1	1	0.385413
PF01131.15	DNA topoisomerase	11	21	0.00231697	1	1	0.385413
PF08501.6	Shikimate dehydrogenase substrate binding domain	5	13	0.0856711	1	1	0.385413
PF01487.10	Type I 3-dehydroquinase	0	7	1	1	1	0.385413
PF03147.9	Ferredoxin-fold anticodon binding domain	13	3	1.92191e-09	1	1	0.385413
PF03485.11	Arginyl tRNA synthetase N terminal domain	12	4	4.05231e-08	1	1	0.385413
PF13231.1	Dolichyl-phosphate-mannose-protein mannosyltransferase	2	16	0.722012	1	1	0.385413
PF01264.16	Chorismate synthase	4	12	0.161703	1	1	0.385413
PF13718.1	GNAT acetyltransferase 2	1	4	0.517095	1	1	0.385413
PF13725.1	Possible tRNA binding domain	1	3	0.441412	1	1	0.385413
PF08351.6	Domain of unknown function (DUF1726)	0	4	1	1	1	0.385413
PF00958.17	GMP synthase C terminal domain	7	10	0.00466982	1	1	0.385413
PF07743.8	HSCB C-terminal oligomerisation domain	4	2	0.00401748	1	1	0.385413
PF01817.16	Chorismate mutase type II	1	22	0.964885	1	1	0.385413
PF01245.15	Ribosomal protein L19	12	6	3.16898e-07	1	1	0.385413
PF00886.14	Ribosomal protein S16	12	6	3.16898e-07	1	1	0.385413
PF00303.14	Thymidylate synthase	11	8	7.37624e-06	1	1	0.385413
PF01165.15	Ribosomal protein S21	7	8	0.00197783	1	1	0.385413
PF01018.17	GTP1/OBG	13	4	7.1444e-09	1	1	0.385413
PF01016.14	Ribosomal L27 protein	14	4	1.23885e-09	1	1	0.385413
PF00829.16	Ribosomal prokaryotic L21 protein	11	6	1.57107e-06	1	1	0.385413
PF01196.14	Ribosomal protein L17	13	5	2.24988e-08	1	1	0.385413
PF00444.13	Ribosomal protein L36	12	7	7.53299e-07	1	1	0.385413
PF06984.8	Mitochondrial 39-S ribosomal protein L47 (MRP-L47)	5	0	4.55885e-05	1	1	0.385413
PF00834.14	Ribulose-phosphate 3 epimerase family	8	16	0.011034	1	1	0.385413
PF00830.14	Ribosomal L28 family	11	7	3.54191e-06	1	1	0.385413
PF00468.12	Ribosomal protein L34	13	4	7.1444e-09	1	1	0.385413
PF02823.11	ATP synthase, Delta/Epsilon chain, beta-sandwich domain	6	9	0.0103193	1	1	0.385413
PF00585.13	C-terminal regulatory domain of Threonine dehydratase	1	11	0.825734	1	1	0.385413
PF01450.14	Acetohydroxy acid isomeroreductase, catalytic domain	2	13	0.622677	1	1	0.385413
PF01379.15	Porphobilinogen deaminase, dipyromethane cofactor binding domain	8	4	3.35793e-05	1	1	0.385413
PF03900.10	Porphobilinogen deaminase, C-terminal domain	8	4	3.35793e-05	1	1	0.385413
PF02958.15	Ecdysteroid kinase	2	10	0.49794	1	1	0.385413
PF00121.13	Triosephosphate isomerase	12	7	7.53299e-07	1	1	0.385413
PF01208.12	Uroporphyrinogen decarboxylase (URO-D)	6	9	0.0103193	1	1	0.385413
PF00436.20	Single-strand binding protein family	17	13	3.49981e-08	1	1	0.385413
PF01250.12	Ribosomal protein S6	12	5	1.20632e-07	1	1	0.385413
PF01084.15	Ribosomal protein S18	12	8	1.64952e-06	1	1	0.385413
PF02517.11	CAAX protease self-immunity	2	56	0.997837	1	1	0.385413
PF09369.5	Domain of unknown function (DUF1998)	0	3	1	1	1	0.385413
PF08660.6	Oligosaccharide biosynthesis protein Alg14 like	2	0	0.0183527	1	1	0.385413
PF10236.4	Mitochondrial ribosomal death-associated protein 3	1	2	0.353869	1	1	0.385413
PF01483.15	Proprotein convertase P-domain	0	2	1	1	1	0.385413
PF02628.10	Cytochrome oxidase assembly protein	2	3	0.138678	1	1	0.385413
PF06127.6	Protein of unknown function (DUF962)	0	5	1	1	1	0.385413
PF05221.12	S-adenosyl-L-homocysteine hydrolase	1	4	0.517095	1	1	0.385413
PF09346.5	SMI1 / KNR4 family (SUKH-1)	1	9	0.76682	1	1	0.385413
PF00211.15	Adenylate and Guanylate cyclase catalytic domain	0	18	1	1	1	0.385413
PF02934.10	GatB/GatE catalytic domain	12	1	4.31573e-10	1	1	0.385413
PF02637.13	GatB domain	12	3	1.15722e-08	1	1	0.385413
PF08621.5	RPAP1-like, N-terminal	1	0	0.13548	1	1	0.385413
PF11262.3	Transcription factor/nuclear export subunit protein 2	0	1	1	1	1	0.385413
PF09802.4	Preprotein translocase subunit Sec66	0	1	1	1	1	0.385413
PF13092.1	Kinetochore complex Sim4 subunit Fta1	1	0	0.13548	1	1	0.385413
PF08354.5	Domain of unknown function (DUF1729)	1	1	0.252608	1	1	0.385413
PF01813.12	ATP synthase subunit D	0	4	1	1	1	0.385413
PF01990.12	ATP synthase (F/14-kDa) subunit	0	2	1	1	1	0.385413
PF01992.11	ATP synthase (C/AC39) subunit	0	2	1	1	1	0.385413
PF01991.13	ATP synthase (E/31 kDa) subunit	0	3	1	1	1	0.385413
PF12519.3	Protein of unknown function (DUF3722)	0	0	1	1	1	0.385413
PF06395.6	CDC24 Calponin	0	0	1	1	1	0.385413
PF07539.7	Down-regulated in metastasis	0	0	1	1	1	0.385413
PF05234.6	UAF complex subunit Rrn10	0	0	1	1	1	0.385413
PF00810.13	ER lumen protein retaining receptor	0	0	1	1	1	0.385413
PF05282.6	AAR2 protein	0	0	1	1	1	0.385413
PF08609.5	Nucleotide exchange factor Fes1	0	0	1	1	1	0.385413
PF08064.8	UME (NUC010) domain	0	0	1	1	1	0.385413
PF03941.10	Inner centromere protein, ARK binding region	0	0	1	1	1	0.385413
PF05021.10	NPL4 family	0	0	1	1	1	0.385413
PF05020.10	NPL4 family, putative zinc binding region	0	0	1	1	1	0.385413
PF11543.3	Nuclear pore localisation protein NPL4	0	0	1	1	1	0.385413
PF08656.5	DASH complex subunit Dad3	0	0	1	1	1	0.385413
PF08561.5	Mitochondrial ribosomal protein L37	0	0	1	1	1	0.385413
PF09809.4	Mitochondrial ribosomal protein L27	0	0	1	1	1	0.385413
PF05493.8	ATP synthase subunit H	0	0	1	1	1	0.385413
PF12923.2	Ribosomal RNA-processing protein 7 (RRP7)	0	0	1	1	1	0.385413
PF04080.8	Per1-like	0	0	1	1	1	0.385413
PF01269.12	Fibrillarin	0	0	1	1	1	0.385413
PF08642.5	Histone deacetylation protein Rxt3	0	0	1	1	1	0.385413
PF04121.8	Nuclear pore protein 84 / 107	0	0	1	1	1	0.385413
PF08229.6	ER membrane protein SH3	0	0	1	1	1	0.385413
PF10215.4	Oligosaccaryltransferase	0	0	1	1	1	0.385413
PF08649.5	DASH complex subunit Dad1	0	0	1	1	1	0.385413
PF05997.7	Nucleolar protein,Nop52	0	0	1	1	1	0.385413
PF11957.3	THO complex subunit 1 transcription elongation factor	0	0	1	1	1	0.385413
PF04118.9	Dopey, N-terminal	0	0	1	1	1	0.385413
PF04889.7	Cwf15/Cwc15 cell cycle control protein	0	0	1	1	1	0.385413
PF10213.4	Mitochondrial ribosomal subunit protein	0	0	1	1	1	0.385413
PF09288.5	Fungal ubiquitin-associated domain	0	0	1	1	1	0.385413
PF08287.6	Spc19	0	0	1	1	1	0.385413
PF05238.8	Kinetochore protein CHL4 like	0	0	1	1	1	0.385413
PF05839.6	Apc13p protein	0	0	1	1	1	0.385413
PF12745.2	Anticodon binding domain of tRNAs	0	0	1	1	1	0.385413
PF12829.2	Transcriptional regulation of mitochondrial recombination	0	0	1	1	1	0.385413
PF09496.5	Cenp-O kinetochore centromere component	0	0	1	1	1	0.385413
PF13862.1	p21-C-terminal region-binding protein	0	0	1	1	1	0.385413
PF04146.10	YT521-B-like domain	0	0	1	1	1	0.385413
PF08626.6	Transport protein Trs120 or TRAPPC9, TRAPP II complex subunit	0	0	1	1	1	0.385413
PF09805.4	Nucleolar protein 12 (25kDa)	0	0	1	1	1	0.385413
PF08424.5	NRDE-2, necessary for RNA interference	0	0	1	1	1	0.385413
PF06012.7	Domain of Unknown Function (DUF908)	0	0	1	1	1	0.385413
PF06025.7	Domain of Unknown Function (DUF913)	0	0	1	1	1	0.385413
PF14377.1	Domain of unknown function (DUF4414)	0	0	1	1	1	0.385413
PF09812.4	Mitochondrial ribosomal protein L28	0	0	1	1	1	0.385413
PF04129.7	Vps52 / Sac2 family	0	0	1	1	1	0.385413
PF09798.4	DNA damage checkpoint protein	0	0	1	1	1	0.385413
PF08620.5	RPAP1-like, C-terminal	0	0	1	1	1	0.385413
PF08701.6	GNL3L/Grn1 putative GTPase	0	0	1	1	1	0.385413
PF09173.6	Initiation factor eIF2 gamma, C terminal	0	0	1	1	1	0.385413
PF05346.6	Eukaryotic membrane protein family	0	0	1	1	1	0.385413
PF00658.13	Poly-adenylate binding protein, unique domain	0	0	1	1	1	0.385413
PF00940.14	DNA-dependent RNA polymerase	0	0	1	1	1	0.385413
PF10471.4	Anaphase-promoting complex APC subunit 1	0	0	1	1	1	0.385413
PF09736.4	Pre-mRNA-splicing factor of RES complex	0	0	1	1	1	0.385413
PF13838.1	Clathrin-H-link	0	0	1	1	1	0.385413
PF01394.15	Clathrin propeller repeat	0	0	1	1	1	0.385413
PF09268.5	Clathrin, heavy-chain linker	0	0	1	1	1	0.385413
PF03256.11	Anaphase-promoting complex, subunit 10 (APC10)	0	0	1	1	1	0.385413
PF02840.10	Prp18 domain	0	0	1	1	1	0.385413
PF08653.5	DASH complex subunit Dam1	0	0	1	1	1	0.385413
PF00017.19	SH2 domain	0	0	1	1	1	0.385413
PF08231.7	SYF2 splicing factor	0	0	1	1	1	0.385413
PF06916.8	Protein of unknown function (DUF1279)	0	0	1	1	1	0.385413
PF12298.3	Eukaryotic mitochondrial regulator protein	0	0	1	1	1	0.385413
PF12735.2	TRAPP trafficking subunit Trs65	0	0	1	1	1	0.385413
PF01086.12	Clathrin light chain	0	0	1	1	1	0.385413
PF08293.6	Mitochondrial ribosomal subunit S27	0	0	1	1	1	0.385413
PF10153.4	Uncharacterised conserved protein (DUF2361)	0	0	1	1	1	0.385413
PF03666.8	Nitrogen Permease regulator of amino acid transport activity 3	0	0	1	1	1	0.385413
PF04934.9	MED6 mediator sub complex component	0	0	1	1	1	0.385413
PF10341.4	Telomerase holoenzyme, Est3 subunit	0	0	1	1	1	0.385413
PF03815.14	LCCL domain	0	0	1	1	1	0.385413
PF13741.1	Mitochondrial ribosomal protein S25	0	0	1	1	1	0.385413
PF04859.7	Plant protein of unknown function (DUF641)	0	0	1	1	1	0.385413
PF08509.6	Adenylate cyclase G-alpha binding domain	0	0	1	1	1	0.385413
PF04100.7	Vps53-like, N-terminal	0	0	1	1	1	0.385413
PF03081.10	Exo70 exocyst complex subunit	0	0	1	1	1	0.385413
PF04729.8	ASF1 like histone chaperone	0	0	1	1	1	0.385413
PF08661.6	Replication factor A protein 3	0	0	1	1	1	0.385413
PF04603.7	Ran-interacting Mog1 protein	0	0	1	1	1	0.385413
PF11522.3	Yeast phosphatidylinositol-4-OH kinase Pik1	0	0	1	1	1	0.385413
PF06420.7	Mitochondrial genome maintenance MGM101	0	0	1	1	1	0.385413
PF08655.5	DASH complex subunit Ask1	0	0	1	1	1	0.385413
PF03223.10	V-ATPase subunit C	0	0	1	1	1	0.385413
PF03108.10	MuDR family transposase	0	0	1	1	1	0.385413
PF11712.3	Endoplasmic reticulum-based factor for assembly of V-ATPase	0	0	1	1	1	0.385413
PF09784.4	Mitochondrial ribosomal protein L31	0	0	1	1	1	0.385413
PF08227.6	DASH complex subunit Hsk3 like	0	0	1	1	1	0.385413
PF10429.4	Nuclear pore RNA shuttling protein Mtr2	0	0	1	1	1	0.385413
PF08657.5	DASH complex subunit Spc34	0	0	1	1	1	0.385413
PF05093.8	Cytokine-induced anti-apoptosis inhibitor 1, Fe-S biogenesis	0	0	1	1	1	0.385413
PF10209.4	Uncharacterized conserved protein (DUF2340)	0	0	1	1	1	0.385413
PF08654.5	DASH complex subunit Dad2	0	0	1	1	1	0.385413
PF12824.2	Mitochondrial ribosomal protein subunit L20	0	0	1	1	1	0.385413
PF07975.7	TFIIH C1-like domain	0	0	1	1	1	0.385413
PF09377.5	SBDS protein C-terminal domain	0	0	1	1	1	0.385413
PF05620.6	Protein of unknown function (DUF788)	0	0	1	1	1	0.385413
PF09749.4	Uncharacterised conserved protein	0	0	1	1	1	0.385413
PF05131.9	Pep3/Vps18/deep orange family	0	0	1	1	1	0.385413
PF02257.10	RFX DNA-binding domain	0	0	1	1	1	0.385413
PF09447.5	Cnl2/NKP2 family protein	0	0	1	1	1	0.385413
PF04062.9	ARP2/3 complex ARPC3 (21 kDa) subunit	0	0	1	1	1	0.385413
PF10273.4	Pre-rRNA-processing protein TSR2	0	0	1	1	1	0.385413
PF08537.5	Fungal Nap binding protein NBP1	0	0	1	1	1	0.385413
PF08498.5	Sterol methyltransferase C-terminal	0	0	1	1	1	0.385413
PF03531.9	Structure-specific recognition protein (SSRP1)	0	0	1	1	1	0.385413
PF04124.7	Dor1-like family	0	0	1	1	1	0.385413
PF08579.6	Mitochondrial ribonuclease P subunit (RPM2)	0	0	1	1	1	0.385413
PF01922.12	SRP19 protein	0	0	1	1	1	0.385413
PF09090.6	MIF4G like	0	0	1	1	1	0.385413
PF09088.6	MIF4G like	0	0	1	1	1	0.385413
PF08235.8	LNS2 (Lipin/Ned1/Smp2)	0	0	1	1	1	0.385413
PF04571.9	lipin, N-terminal conserved region	0	0	1	1	1	0.385413
PF10363.4	Protein of unknown function (DUF2435)	0	0	1	1	1	0.385413
PF06419.6	Conserved oligomeric complex COG6	0	0	1	1	1	0.385413
PF10392.4	Golgi transport complex subunit 5	0	0	1	1	1	0.385413
PF04189.8	Gcd10p family	0	0	1	1	1	0.385413
PF11732.3	Transcription- and export-related complex subunit	0	0	1	1	1	0.385413
PF10508.4	Proteasome non-ATPase 26S subunit	0	0	1	1	1	0.385413
PF09197.5	Rap1, DNA-binding	0	0	1	1	1	0.385413
PF04722.8	Ssu72-like protein	0	0	1	1	1	0.385413
PF01608.12	I/LWEQ domain	0	0	1	1	1	0.385413
PF06870.7	A49-like RNA polymerase I associated factor	0	0	1	1	1	0.385413
PF11788.3	39S mitochondrial ribosomal protein L46	0	0	1	1	1	0.385413
PF12936.2	KRI1-like family C-terminal	0	0	1	1	1	0.385413
PF05178.7	KRI1-like family	0	0	1	1	1	0.385413
PF05180.7	DNL zinc finger	0	0	1	1	1	0.385413
PF07544.8	RNA polymerase II transcription mediator complex subunit 9	0	0	1	1	1	0.385413
PF08153.7	NGP1NT (NUC091) domain	0	0	1	1	1	0.385413
PF08219.6	Outer membrane protein TOM13	0	0	1	1	1	0.385413
PF05397.7	Mediator complex subunit 15	0	0	1	1	1	0.385413
PF09797.4	N-acetyltransferase B complex (NatB) non catalytic subunit	0	0	1	1	1	0.385413
PF08066.7	PMC2NT (NUC016) domain	0	0	1	1	1	0.385413
PF11701.3	Myosin-binding striated muscle assembly central	0	0	1	1	1	0.385413
PF10599.4	Retro-transposon transporting motif	0	0	1	1	1	0.385413
PF10540.4	Munc13 (mammalian uncoordinated) homology domain	0	0	1	1	1	0.385413
PF03343.8	SART-1 family	0	0	1	1	1	0.385413
PF06427.6	UDP-glucose:Glycoprotein Glucosyltransferase	0	0	1	1	1	0.385413
PF03849.9	Transcription factor Tfb2	0	0	1	1	1	0.385413
PF07767.6	Nop53 (60S ribosomal biogenesis)	0	0	1	1	1	0.385413
PF03943.8	TAP C-terminal domain	0	0	1	1	1	0.385413
PF01912.13	eIF-6 family	0	0	1	1	1	0.385413
PF11698.3	V-ATPase subunit H	0	0	1	1	1	0.385413
PF12701.2	Scd6-like Sm domain	0	0	1	1	1	0.385413
PF09748.4	Transcription factor subunit Med10 of Mediator complex	0	0	1	1	1	0.385413
PF08726.5	Ca2+ insensitive EF hand	0	0	1	1	1	0.385413
PF11864.3	Domain of unknown function (DUF3384)	0	0	1	1	1	0.385413
PF08429.6	PLU-1-like protein	0	0	1	1	1	0.385413
PF10541.4	Nuclear envelope localisation domain	0	0	1	1	1	0.385413
PF02736.14	Myosin N-terminal SH3-like domain	0	0	1	1	1	0.385413
PF07989.6	Microtubule associated	0	0	1	1	1	0.385413
PF09732.4	Cactus-binding C-terminus of cactin protein	0	0	1	1	1	0.385413
PF00567.19	Tudor domain	0	0	1	1	1	0.385413
PF00179.21	Ubiquitin-conjugating enzyme	0	0	1	7	21	0.401753
PF00364.17	Biotin-requiring enzyme	26	93	0.00867714	4	11	0.412377
PF07719.12	Tetratricopeptide repeat	5	112	0.999776	10	32	0.422832
PF01556.13	DnaJ C terminal domain	7	21	0.0750956	3	8	0.435748
PF02786.12	Carbamoyl-phosphate synthase L chain, ATP binding domain	27	70	0.000160079	3	8	0.435748
PF00289.17	Carbamoyl-phosphate synthase L chain, N-terminal domain	16	42	0.00360301	3	8	0.435748
PF07478.8	D-ala D-ala ligase C-terminus	28	72	0.000109328	3	8	0.435748
PF01467.21	Cytidylyltransferase	34	20	5.52547e-17	3	8	0.435748
PF01585.18	G-patch domain	0	0	1	3	8	0.435748
PF12717.2	non-SMC mitotic condensation complex subunit 1	0	0	1	3	8	0.435748
PF00515.23	Tetratricopeptide repeat	7	84	0.971057	9	29	0.439739
PF00125.19	Core histone H2A/H2B/H3/H4	0	0	1	7	22	0.440908
PF00175.16	Oxidoreductase NAD-binding domain	4	63	0.985519	4	12	0.465832
PF00310.16	Glutamine amidotransferases class-II	13	40	0.0222655	2	5	0.466955
PF01472.15	PUA domain	2	10	0.49794	2	5	0.466955
PF00348.12	Polyprenyl synthetase	16	16	8.72467e-07	2	5	0.466955
PF02824.16	TGS domain	19	20	1.39924e-07	2	5	0.466955
PF01544.13	CorA-like Mg2+ transporter protein	0	27	1	2	5	0.466955
PF01189.12	NOL1/NOP2/sun family	0	22	1	2	5	0.466955
PF09848.4	Uncharacterized conserved protein (DUF2075)	4	32	0.737481	2	5	0.466955
PF13540.1	Regulator of chromosome condensation (RCC1) repeat	0	1	1	2	5	0.466955
PF00415.13	Regulator of chromosome condensation (RCC1) repeat	0	1	1	2	5	0.466955
PF02969.12	TATA box binding protein associated factor (TAF)	0	0	1	2	5	0.466955
PF04383.8	KilA-N domain	0	0	1	2	5	0.466955
PF00447.12	HSF-type DNA-binding	0	0	1	2	5	0.466955
PF13428.1	Tetratricopeptide repeat	1	66	0.999942	3	9	0.497813
PF13087.1	AAA domain	1	19	0.945643	3	9	0.497813
PF06747.8	CHCH domain	0	0	1	3	9	0.497813
PF00433.19	Protein kinase C terminal domain	0	0	1	4	13	0.517412
PF02254.13	TrkA-N domain	13	69	0.315611	1	2	0.518209
PF02311.14	AraC-like ligand binding domain	1	96	0.999999	1	2	0.518209
PF00456.16	Transketolase, thiamine diphosphate binding domain	20	35	1.78044e-05	1	2	0.518209
PF13533.1	Biotin-lipoyl like	21	176	0.905075	1	2	0.518209
PF01597.14	Glycine cleavage H-protein	11	23	0.00397079	1	2	0.518209
PF12681.2	Glyoxalase-like domain	7	101	0.993647	1	2	0.518209
PF01171.15	PP-loop family	18	26	6.91757e-06	1	2	0.518209
PF03054.11	tRNA methyl transferase	25	24	4.32287e-10	1	2	0.518209
PF11930.3	Domain of unknown function (DUF3448)	0	19	1	1	2	0.518209
PF03477.11	ATP cone domain	5	22	0.299314	1	2	0.518209
PF00183.13	Hsp90 protein	0	14	1	1	2	0.518209
PF05191.9	Adenylate kinase, active site lid	9	1	1.34458e-07	1	2	0.518209
PF13174.1	Tetratricopeptide repeat	3	25	0.751098	1	2	0.518209
PF05237.8	MoeZ/MoeB domain	4	13	0.190133	1	2	0.518209
PF00698.16	Acyl transferase domain	16	23	2.13404e-05	1	2	0.518209
PF03200.11	Mannosyl oligosaccharide glucosidase	0	2	1	1	2	0.518209
PF00925.15	GTP cyclohydrolase II	10	12	0.000280487	1	2	0.518209
PF01575.14	MaoC like domain	5	23	0.32747	1	2	0.518209
PF00282.14	Pyridoxal-dependent decarboxylase conserved domain	2	10	0.49794	1	2	0.518209
PF00570.18	HRDC domain	3	18	0.55579	1	2	0.518209
PF00393.14	6-phosphogluconate dehydrogenase, C-terminal domain	3	10	0.253666	1	2	0.518209
PF02867.10	Ribonucleotide reductase, barrel domain	13	10	1.54144e-06	1	2	0.518209
PF00317.16	Ribonucleotide reductase, all-alpha domain	13	8	3.57923e-07	1	2	0.518209
PF02774.13	Semialdehyde dehydrogenase, dimerisation domain	8	22	0.0419813	1	2	0.518209
PF10662.4	Ethanolamine utilisation - propanediol utilisation	28	19	2.3193e-13	1	2	0.518209
PF06418.9	CTP synthase N-terminus	13	4	7.1444e-09	1	2	0.518209
PF01571.16	Aminomethyltransferase folate-binding domain	5	18	0.192608	1	2	0.518209
PF08669.6	Glycine cleavage T-protein C-terminal barrel domain	4	14	0.21998	1	2	0.518209
PF02773.11	S-adenosylmethionine synthetase, C-terminal domain	15	2	9.73724e-12	1	2	0.518209
PF02772.11	S-adenosylmethionine synthetase, central domain	15	2	9.73724e-12	1	2	0.518209
PF00438.15	S-adenosylmethionine synthetase, N-terminal domain	15	2	9.73724e-12	1	2	0.518209
PF00861.17	Ribosomal L18p/L5e family	14	4	1.23885e-09	1	2	0.518209
PF00831.18	Ribosomal L29 protein	13	5	2.24988e-08	1	2	0.518209
PF01761.15	3-dehydroquinate synthase	4	16	0.282733	1	2	0.518209
PF01019.16	Gamma-glutamyltranspeptidase	0	19	1	1	2	0.518209
PF00034.16	Cytochrome c	3	62	0.995181	1	2	0.518209
PF05701.6	Plant protein of unknown function (DUF827)	0	1	1	1	2	0.518209
PF00365.15	Phosphofructokinase	7	8	0.00197783	1	2	0.518209
PF02436.13	Conserved carboxylase domain	1	11	0.825734	1	2	0.518209
PF00368.13	Hydroxymethylglutaryl-coenzyme A reductase	3	1	0.00893333	1	2	0.518209
PF10397.4	Adenylosuccinate lyase C-terminus	0	12	1	1	2	0.518209
PF13452.1	Metal-binding domain of MaoC dehydratase	3	17	0.521401	1	2	0.518209
PF02689.9	Helicase	0	6	1	1	2	0.518209
PF08367.6	Peptidase M16C associated	0	1	1	1	2	0.518209
PF05970.9	PIF1-like helicase	3	10	0.253666	1	2	0.518209
PF04582.7	Reovirus sigma C capsid protein	0	2	1	1	2	0.518209
PF00262.13	Calreticulin family	0	0	1	1	2	0.518209
PF01655.13	Ribosomal protein L32	0	0	1	1	2	0.518209
PF14374.1	60S ribosomal protein L4 C-terminal domain	0	0	1	1	2	0.518209
PF05743.8	UEV domain	0	0	1	1	2	0.518209
PF01198.14	Ribosomal protein L31e	0	0	1	1	2	0.518209
PF01294.13	Ribosomal protein L13e	0	0	1	1	2	0.518209
PF11778.3	Septation initiation	0	0	1	1	2	0.518209
PF05254.7	Uncharacterised protein family (UPF0203)	0	0	1	1	2	0.518209
PF09324.5	Domain of unknown function (DUF1981)	0	0	1	1	2	0.518209
PF10380.4	Transcription factor CRF1	0	0	1	1	2	0.518209
PF11648.3	C-terminal domain of RIG-I	0	0	1	1	2	0.518209
PF08728.5	CRT10	0	0	1	1	2	0.518209
PF12152.3	Eukaryotic translation initiation factor 4G1	0	0	1	1	2	0.518209
PF04061.9	ORMDL family	0	0	1	1	2	0.518209
PF10407.4	Cdc14 phosphatase binding protein N-terminus	0	0	1	1	2	0.518209
PF01249.13	Ribosomal protein S21e	0	0	1	1	2	0.518209
PF04502.8	Family of unknown function (DUF572)	0	0	1	1	2	0.518209
PF04847.7	Calcipressin	0	0	1	1	2	0.518209
PF05047.11	Mitochondrial ribosomal protein L51 / S25 / CI-B8 domain	0	0	1	1	2	0.518209
PF03028.10	Dynein heavy chain and region D6 of dynein motor	0	0	1	1	2	0.518209
PF01599.14	Ribosomal protein S27a	0	0	1	1	2	0.518209
PF12726.2	SEN1 N terminal	0	0	1	1	2	0.518209
PF04756.8	OST3 / OST6 family	0	0	1	1	2	0.518209
PF11801.3	Tom37 C-terminal domain	0	0	1	1	2	0.518209
PF01251.13	Ribosomal protein S7e	0	0	1	1	2	0.518209
PF14392.1	Zinc knuckle	0	0	1	1	2	0.518209
PF06367.11	Diaphanous FH3 Domain	0	0	1	1	2	0.518209
PF04194.8	Programmed cell death protein 2, C-terminal putative domain	0	0	1	1	2	0.518209
PF07766.8	LETM1-like protein	0	0	1	1	2	0.518209
PF11709.3	Mitochondrial ribosomal protein subunit	0	0	1	1	2	0.518209
PF14204.1	Ribosomal L18 C-terminal region	0	0	1	1	2	0.518209
PF07986.7	Tubulin binding cofactor C	0	0	1	1	2	0.518209
PF02928.11	C5HC2 zinc finger	0	0	1	1	2	0.518209
PF00694.14	Aconitase C-terminal domain	5	24	0.35587	2	6	0.542829
PF00330.15	Aconitase family (aconitate hydratase)	4	30	0.694461	2	6	0.542829
PF13527.1	Acetyltransferase (GNAT) domain	3	97	0.999935	2	6	0.542829
PF13537.1	Glutamine amidotransferase domain	13	34	0.00807306	2	6	0.542829
PF02878.11	Phosphoglucomutase/phosphomannomutase, alpha/beta/alpha domain I	17	26	2.12213e-05	2	6	0.542829
PF02879.11	Phosphoglucomutase/phosphomannomutase, alpha/beta/alpha domain II	17	27	3.02273e-05	2	6	0.542829
PF00408.15	Phosphoglucomutase/phosphomannomutase, C-terminal domain	17	26	2.12213e-05	2	6	0.542829
PF00006.20	ATP synthase alpha/beta family, nucleotide-binding domain	35	48	1.41209e-10	2	6	0.542829
PF00667.15	FAD binding domain	0	8	1	2	6	0.542829
PF01443.13	Viral (Superfamily 1) RNA helicase	3	23	0.703612	2	6	0.542829
PF00306.22	ATP synthase alpha/beta chain, C terminal domain	21	23	4.87239e-08	2	6	0.542829
PF02874.18	ATP synthase alpha/beta family, beta-barrel domain	20	26	6.72781e-07	2	6	0.542829
PF01096.13	Transcription factor S-II (TFIIS)	0	1	1	2	6	0.542829
PF00241.15	Cofilin/tropomyosin-type actin-binding protein	0	0	1	2	6	0.542829
PF01426.13	BAH domain	0	0	1	2	6	0.542829
PF13450.1	NAD(P)-binding Rossmann-like domain	23	234	0.990857	6	21	0.544159
PF01134.17	Glucose inhibited division protein A	23	133	0.365027	3	10	0.556205
PF13098.1	Thioredoxin-like domain	15	113	0.764277	3	10	0.556205
PF02518.21	Histidine kinase-, DNA gyrase B-, and HSP90-like ATPase	45	438	0.99828	4	14	0.566517
PF00291.20	Pyridoxal-phosphate dependent enzyme	9	95	0.952895	3	11	0.610306
PF13673.1	Acetyltransferase (GNAT) domain	12	231	0.999997	3	11	0.610306
PF00735.13	Septin	2	9	0.450848	3	11	0.610306
PF00428.14	60s Acidic ribosomal protein	0	0	1	3	11	0.610306
PF00684.14	DnaJ central domain	7	24	0.117014	2	7	0.610811
PF01909.18	Nucleotidyltransferase domain	1	15	0.902671	2	7	0.610811
PF13522.1	Glutamine amidotransferase domain	13	44	0.0388265	2	7	0.610811
PF03807.12	NADP oxidoreductase coenzyme F420-dependent	21	122	0.381037	2	7	0.610811
PF13848.1	Thioredoxin-like domain	0	4	1	2	7	0.610811
PF00970.19	Oxidoreductase FAD-binding domain	4	51	0.951093	2	7	0.610811
PF13014.1	KH domain	2	17	0.749826	2	7	0.610811
PF00687.16	Ribosomal protein L1p/L10e family	11	7	3.54191e-06	2	7	0.610811
PF04116.8	Fatty acid hydroxylase superfamily	0	11	1	2	7	0.610811
PF02148.14	Zn-finger in ubiquitin-hydrolases and other protein	0	0	1	2	7	0.610811
PF00117.23	Glutamine amidotransferase class-I	32	99	0.000569955	4	15	0.612713
PF00168.25	C2 domain	0	0	1	4	15	0.612713
PF00646.28	F-box domain	0	0	1	4	15	0.612713
PF01842.20	ACT domain	15	102	0.631661	1	3	0.622321
PF01156.14	Inosine-uridine preferring nucleoside hydrolase	0	13	1	1	3	0.622321
PF01202.17	Shikimate kinase	11	25	0.00645019	1	3	0.622321
PF13360.1	PQQ-like domain	2	20	0.819268	1	3	0.622321
PF00817.15	impB/mucB/samB family	0	28	1	1	3	0.622321
PF11799.3	impB/mucB/samB family C-terminal	0	25	1	1	3	0.622321
PF13632.1	Glycosyl transferase family group 2	7	42	0.502436	1	3	0.622321
PF00512.20	His Kinase A (phospho-acceptor) domain	10	296	1	1	3	0.622321
PF01161.15	Phosphatidylethanolamine-binding protein	1	9	0.76682	1	3	0.622321
PF01507.14	Phosphoadenosine phosphosulfate reductase family	4	23	0.50715	1	3	0.622321
PF10417.4	C-terminal domain of 1-Cys peroxiredoxin	0	20	1	1	3	0.622321
PF01127.17	Succinate dehydrogenase/Fumarate reductase transmembrane subunit	6	13	0.0347331	1	3	0.622321
PF03142.10	Chitin synthase	0	4	1	1	3	0.622321
PF08624.5	Chromatin remodelling complex Rsc7/Swp82 subunit	0	1	1	1	3	0.622321
PF01204.13	Trehalase	0	7	1	1	3	0.622321
PF07021.7	Methionine biosynthesis protein MetW	7	29	0.207741	1	3	0.622321
PF01612.15	3'-5' exonuclease	7	19	0.052954	1	3	0.622321
PF00814.20	Glycoprotease family	24	12	3.35041e-13	1	3	0.622321
PF02781.11	Glucose-6-phosphate dehydrogenase, C-terminal domain	2	13	0.622677	1	3	0.622321
PF00479.17	Glucose-6-phosphate dehydrogenase, NAD binding domain	2	13	0.622677	1	3	0.622321
PF13519.1	von Willebrand factor type A domain	1	43	0.998352	1	3	0.622321
PF00459.20	Inositol monophosphatase family	6	23	0.191153	1	3	0.622321
PF07926.7	TPR/MLP1/MLP2-like protein	0	3	1	1	3	0.622321
PF11987.3	Translation-initiation factor 2	13	5	2.24988e-08	1	3	0.622321
PF13442.1	Cytochrome C oxidase, cbb3-type, subunit III	5	48	0.861992	1	3	0.622321
PF02219.12	Methylenetetrahydrofolate reductase	0	13	1	1	3	0.622321
PF07693.9	KAP family P-loop domain	2	4	0.189944	1	3	0.622321
PF02225.17	PA domain	0	10	1	1	3	0.622321
PF08598.6	Sds3-like	0	1	1	1	3	0.622321
PF13851.1	Growth-arrest specific micro-tubule binding	0	1	1	1	3	0.622321
PF03184.14	DDE superfamily endonuclease	0	4	1	1	3	0.622321
PF01222.12	Ergosterol biosynthesis ERG4/ERG24 family	0	2	1	1	3	0.622321
PF01644.12	Chitin synthase	0	0	1	1	3	0.622321
PF08407.6	Chitin synthase N-terminal	0	0	1	1	3	0.622321
PF00788.18	Ras association (RalGDS/AF-6) domain	0	0	1	1	3	0.622321
PF10342.4	Ser-Thr-rich glycosyl-phosphatidyl-inositol-anchored membrane family	0	0	1	1	3	0.622321
PF10367.4	Vacuolar sorting protein 39 domain 2	0	0	1	1	3	0.622321
PF03221.11	Tc5 transposase DNA-binding domain	0	0	1	1	3	0.622321
PF13865.1	C-terminal duplication domain of Friend of PRMT1	0	0	1	1	3	0.622321
PF03224.9	V-ATPase subunit H	0	0	1	1	3	0.622321
PF09532.5	FDF domain	0	0	1	1	3	0.622321
PF01287.15	Eukaryotic elongation factor 5A hypusine, DNA-binding OB fold	0	0	1	1	3	0.622321
PF01199.13	Ribosomal protein L34e	0	0	1	1	3	0.622321
PF10339.4	Velum formation protein	0	0	1	1	3	0.622321
PF01172.13	Shwachman-Bodian-Diamond syndrome (SBDS) protein	0	0	1	1	3	0.622321
PF04056.9	Ssl1-like	0	0	1	1	3	0.622321
PF04253.10	Transferrin receptor-like dimerisation domain	0	0	1	1	3	0.622321
PF00827.12	Ribosomal L15	0	0	1	1	3	0.622321
PF04005.7	Hus1-like protein	0	0	1	1	3	0.622321
PF02205.15	WH2 motif	0	0	1	1	3	0.622321
PF07983.8	X8 domain	0	0	1	1	3	0.622321
PF11470.3	GLUT4 regulating protein TUG	0	0	1	1	3	0.622321
PF08777.6	RNA binding motif	0	0	1	1	3	0.622321
PF00155.16	Aminotransferase class I and II	35	252	0.773116	7	27	0.624106
PF00085.15	Thioredoxin	14	91	0.568781	5	20	0.654669
PF13535.1	ATP-grasp domain	31	112	0.005048	3	12	0.659788
PF02775.16	Thiamine pyrophosphate enzyme, C-terminal TPP binding domain	24	92	0.0215515	3	12	0.659788
PF08513.6	LisH	0	0	1	3	12	0.659788
PF00226.26	DnaJ domain	13	40	0.0222655	9	36	0.660724
PF03193.11	Protein of unknown function, DUF258	101	349	1.73906e-07	9	36	0.660724
PF02222.17	ATP-grasp domain	25	72	0.000958493	2	8	0.67077
PF00795.17	Carbon-nitrogen hydrolase	13	40	0.0222655	2	8	0.67077
PF13302.1	Acetyltransferase (GNAT) domain	8	166	0.999974	2	8	0.67077
PF04321.12	RmlD substrate binding domain	18	141	0.825175	2	8	0.67077
PF13899.1	Thioredoxin-like	9	45	0.305627	2	8	0.67077
PF00690.21	Cation transporter/ATPase, N-terminus	3	13	0.371574	2	8	0.67077
PF02373.17	JmjC domain, hydroxylase	0	0	1	2	8	0.67077
PF00307.26	Calponin homology (CH) domain	0	0	1	2	8	0.67077
PF03765.10	CRAL/TRIO, N-terminal domain	0	0	1	2	8	0.67077
PF08659.5	KR domain	35	288	0.93808	8	33	0.687264
PF00439.20	Bromodomain	0	0	1	4	17	0.695383
PF13193.1	Domain of unknown function (DUF4009)	4	77	0.996827	1	4	0.703942
PF00849.17	RNA pseudouridylate synthase	13	87	0.607772	1	4	0.703942
PF00478.20	IMP dehydrogenase / GMP reductase domain	12	55	0.190064	1	4	0.703942
PF13344.1	Haloacid dehalogenase-like hydrolase	6	44	0.687266	1	4	0.703942
PF02780.15	Transketolase, C-terminal domain	20	44	0.000204489	1	4	0.703942
PF10431.4	C-terminal, D2-small domain, of ClpB protein	5	65	0.968754	1	4	0.703942
PF13685.1	Iron-containing alcohol dehydrogenase	6	52	0.815375	1	4	0.703942
PF12848.2	ABC transporter	4	56	0.970212	1	4	0.703942
PF02441.14	Flavoprotein	13	15	2.59619e-05	1	4	0.703942
PF00253.16	Ribosomal protein S14p/S29e	14	7	3.14484e-08	1	4	0.703942
PF00673.16	ribosomal L5P family C-terminus	15	2	9.73724e-12	1	4	0.703942
PF08323.6	Starch synthase catalytic domain	3	19	0.58865	1	4	0.703942
PF13176.1	Tetratricopeptide repeat	1	29	0.987333	1	4	0.703942
PF03452.9	Anp1	1	0	0.13548	1	4	0.703942
PF00617.14	RasGEF domain	0	0	1	1	4	0.703942
PF00618.15	RasGEF N-terminal motif	0	0	1	1	4	0.703942
PF00564.19	PB1 domain	0	0	1	1	4	0.703942
PF02185.11	Hr1 repeat	0	0	1	1	4	0.703942
PF00130.17	Phorbol esters/diacylglycerol binding domain (C1 domain)	0	0	1	1	4	0.703942
PF03381.10	LEM3 (ligand-effect modulator 3) family / CDC50 family	0	0	1	1	4	0.703942
PF04153.13	NOT2 / NOT3 / NOT5 family	0	0	1	1	4	0.703942
PF02375.12	jmjN domain	0	0	1	1	4	0.703942
PF04707.9	PRELI-like family	0	0	1	1	4	0.703942
PF08711.6	TFIIS helical bundle-like domain	0	0	1	1	4	0.703942
PF12550.3	Transcriptional activator of glycolytic enzymes	0	0	1	1	4	0.703942
PF04438.11	HIT zinc finger	0	0	1	1	4	0.703942
PF12718.2	Tropomyosin like	0	0	1	1	4	0.703942
PF02181.18	Formin Homology 2 Domain	0	0	1	1	4	0.703942
PF01031.15	Dynamin central region	0	0	1	1	4	0.703942
PF10296.4	Putative integral membrane protein conserved region (DUF2404)	0	0	1	1	4	0.703942
PF06371.8	Diaphanous GTPase-binding Domain	0	0	1	1	4	0.703942
PF08593.5	Meiotically up-regulated glycoproteins C-terminal	0	0	1	1	4	0.703942
PF00350.18	Dynamin family	38	50	9.76262e-12	3	13	0.704547
PF00106.20	short chain dehydrogenase	47	346	0.840882	10	42	0.713476
PF00258.20	Flavodoxin	8	40	0.321879	2	9	0.722997
PF08801.6	Nup133 N terminal like	0	0	1	2	9	0.722997
PF02984.14	Cyclin, C-terminal domain	0	0	1	2	9	0.722997
PF01417.15	ENTH domain	0	0	1	2	9	0.722997
PF00650.15	CRAL/TRIO domain	0	0	1	2	9	0.722997
PF13716.1	Divergent CRAL/TRIO domain	0	0	1	2	9	0.722997
PF01946.12	Thi4 family	20	139	0.674168	3	14	0.744647
PF02782.11	FGGY family of carbohydrate kinases, C-terminal domain	6	49	0.773091	3	14	0.744647
PF00467.24	KOW motif	21	12	3.88943e-11	4	19	0.764584
PF12937.2	F-box-like	0	0	1	4	19	0.764584
PF11976.3	Ubiquitin-2 like Rad60 SUMO-like	0	0	1	4	19	0.764584
PF13347.1	MFS/sugar transport protein	3	195	1	1	5	0.76793
PF00318.15	Ribosomal protein S2	17	1	2.69575e-14	1	5	0.76793
PF01118.19	Semialdehyde dehydrogenase, NAD binding domain	13	56	0.13487	1	5	0.76793
PF00884.18	Sulfatase	5	92	0.997961	1	5	0.76793
PF01580.13	FtsK/SpoIIIE family	13	42	0.0297158	1	5	0.76793
PF13538.1	Family description	11	73	0.596455	1	5	0.76793
PF01168.15	Alanine racemase, N-terminal domain	13	44	0.0388265	1	5	0.76793
PF02777.13	Iron/manganese superoxide dismutases, C-terminal domain	2	22	0.855416	1	5	0.76793
PF03060.10	Nitronate monooxygenase	13	62	0.210173	1	5	0.76793
PF01070.13	FMN-dependent dehydrogenase	11	64	0.438401	1	5	0.76793
PF00416.17	Ribosomal protein S13/S18	14	7	3.14484e-08	1	5	0.76793
PF00347.18	Ribosomal protein L6	16	3	8.1803e-12	1	5	0.76793
PF00410.14	Ribosomal protein S8	14	4	1.23885e-09	1	5	0.76793
PF00366.15	Ribosomal protein S17	13	5	2.24988e-08	1	5	0.76793
PF00164.20	Ribosomal protein S12	14	3	3.14986e-10	1	5	0.76793
PF03946.9	Ribosomal protein L11, N-terminal domain	13	5	2.24988e-08	1	5	0.76793
PF00298.14	Ribosomal protein L11, RNA binding domain	13	5	2.24988e-08	1	5	0.76793
PF00670.16	S-adenosyl-L-homocysteine hydrolase, NAD binding domain	1	19	0.945643	1	5	0.76793
PF09295.5	ChAPs (Chs5p-Arf1p-binding proteins)	0	2	1	1	5	0.76793
PF01425.16	Amidase	9	17	0.0054132	1	5	0.76793
PF03727.11	Hexokinase	0	1	1	1	5	0.76793
PF01843.14	DIL domain	0	0	1	1	5	0.76793
PF10300.4	Protein of unknown function (DUF3808)	0	0	1	1	5	0.76793
PF01494.14	FAD binding domain	19	149	0.831686	2	10	0.768033
PF12831.2	FAD dependent oxidoreductase	24	159	0.600737	2	10	0.768033
PF00621.15	RhoGEF domain	0	0	1	2	10	0.768033
PF01369.15	Sec7 domain	0	0	1	2	10	0.768033
PF01412.13	Putative GTPase activating protein for Arf	0	0	1	2	10	0.768033
PF00632.20	HECT-domain (ubiquitin-transferase)	0	0	1	2	10	0.768033
PF01053.15	Cys/Met metabolism PLP-dependent enzyme	21	106	0.193741	3	15	0.780273
PF02353.15	Mycolic acid cyclopropane synthetase	6	72	0.962225	3	15	0.780273
PF13508.1	Acetyltransferase (GNAT) domain	13	263	1	4	20	0.794265
PF02776.13	Thiamine pyrophosphate enzyme, N-terminal TPP binding domain	5	64	0.965693	2	11	0.806547
PF00205.17	Thiamine pyrophosphate enzyme, central domain	2	50	0.995297	2	11	0.806547
PF13905.1	Thioredoxin-like	15	82	0.332428	2	11	0.806547
PF00173.23	Cytochrome b5-like Heme/Steroid binding domain	0	1	1	2	11	0.806547
PF00266.14	Aminotransferase class-V	40	179	0.0294943	3	16	0.811691
PF00696.23	Amino acid kinase family	23	66	0.00144188	1	6	0.818092
PF02655.9	ATP-grasp domain	20	75	0.0284458	1	6	0.818092
PF02779.19	Transketolase, pyrimidine binding domain	26	40	1.66337e-07	1	6	0.818092
PF02880.11	Phosphoglucomutase/phosphomannomutase, alpha/beta/alpha domain III	17	26	2.12213e-05	1	6	0.818092
PF01433.15	Peptidase family M1	0	12	1	1	6	0.818092
PF00206.15	Lyase	14	45	0.0238888	1	6	0.818092
PF01593.19	Flavin containing amine oxidoreductase	3	42	0.953833	1	6	0.818092
PF00962.17	Adenosine/AMP deaminase	0	8	1	1	6	0.818092
PF00977.16	Histidine biosynthesis protein	13	71	0.34801	1	6	0.818092
PF00485.13	Phosphoribulokinase / Uridine kinase family	6	21	0.149502	1	6	0.818092
PF03959.8	Serine hydrolase (FSH1)	2	15	0.691628	1	6	0.818092
PF00572.13	Ribosomal protein L13	16	3	8.1803e-12	1	6	0.818092
PF03947.13	Ribosomal Proteins L2, C-terminal domain	14	2	6.36046e-11	1	6	0.818092
PF00181.18	Ribosomal Proteins L2, RNA binding domain	14	2	6.36046e-11	1	6	0.818092
PF04191.8	Phospholipid methyltransferase	2	17	0.749826	1	6	0.818092
PF03070.11	TENA/THI-4/PQQC family	0	11	1	1	6	0.818092
PF07651.11	ANTH domain	0	1	1	1	6	0.818092
PF06011.7	Transient receptor potential (TRP) ion channel	0	3	1	1	6	0.818092
PF00349.16	Hexokinase	0	1	1	1	6	0.818092
PF00536.25	SAM domain (Sterile alpha motif)	0	0	1	1	6	0.818092
PF00319.13	SRF-type transcription factor (DNA-binding and dimerisation domain)	0	0	1	1	6	0.818092
PF01302.20	CAP-Gly domain	0	0	1	1	6	0.818092
PF00786.23	P21-Rho-binding domain	0	0	1	1	6	0.818092
PF13831.1	PHD-finger	0	0	1	1	6	0.818092
PF00070.22	Pyridine nucleotide-disulphide oxidoreductase	28	220	0.873312	3	17	0.839215
PF00300.17	Histidine phosphatase superfamily (branch 1)	3	53	0.986327	3	17	0.839215
PF13371.1	Tetratricopeptide repeat	0	35	1	2	12	0.839254
PF08449.6	UAA transporter family	0	2	1	2	12	0.839254
PF00122.15	E1-E2 ATPase	5	65	0.968754	4	22	0.844538
PF00326.16	Prolyl oligopeptidase family	5	125	0.99995	1	7	0.857416
PF04055.16	Radical SAM superfamily	16	210	0.999274	1	7	0.857416
PF13166.1	AAA domain	1	28	0.985346	1	7	0.857416
PF13793.1	N-terminal domain of ribose phosphate pyrophosphokinase	15	6	2.2615e-09	1	7	0.857416
PF00082.17	Subtilase family	1	23	0.969644	1	7	0.857416
PF00850.14	Histone deacetylase domain	0	8	1	1	7	0.857416
PF00250.13	Fork head domain	0	1	1	1	7	0.857416
PF07647.12	SAM domain (Sterile alpha motif)	0	0	1	1	7	0.857416
PF00928.16	Adaptor complexes medium subunit family	0	0	1	1	7	0.857416
PF13881.1	Ubiquitin-2 like Rad60 SUMO-like	0	0	1	1	7	0.857416
PF00780.17	CNH domain	0	0	1	1	7	0.857416
PF03856.8	Beta-glucosidase (SUN family)	0	0	1	1	7	0.857416
PF00890.19	FAD binding domain	34	242	0.750187	3	18	0.863187
PF00134.18	Cyclin, N-terminal domain	0	0	1	4	23	0.865524
PF00240.18	Ubiquitin family	0	0	1	4	23	0.865524
PF00557.19	Metallopeptidase family M24	17	38	0.000688176	2	13	0.866865
PF02719.10	Polysaccharide biosynthesis protein	17	111	0.574256	2	13	0.866865
PF08030.7	Ferric reductase NAD binding domain	2	9	0.450848	2	13	0.866865
PF13659.1	Methyltransferase domain	31	383	0.999964	6	33	0.876084
PF13561.1	Enoyl-(Acyl carrier protein) reductase	30	245	0.918035	5	29	0.886856
PF00682.14	HMGL-like	3	35	0.904226	1	8	0.888241
PF08443.6	RimK-like ATP-grasp domain	19	55	0.00387168	1	8	0.888241
PF00072.19	Response regulator receiver domain	23	484	1	1	8	0.888241
PF01041.12	DegT/DnrJ/EryC1/StrS aminotransferase family	16	121	0.774115	1	8	0.888241
PF03062.14	MBOAT, membrane-bound O-acyltransferase family	2	6	0.296774	1	8	0.888241
PF03198.9	Glucanosyltransferase	0	1	1	1	8	0.888241
PF00637.15	Region in Clathrin and VPS	0	1	1	1	8	0.888241
PF03151.11	Triose-phosphate Transporter family	0	17	1	2	14	0.890053
PF08282.7	haloacid dehalogenase-like hydrolase	14	135	0.951431	2	15	0.90944
PF03486.9	HI0933-like protein	21	154	0.756957	1	9	0.912405
PF13589.1	Histidine kinase-, DNA gyrase B-, and HSP90-like ATPase	32	117	0.00514661	1	9	0.912405
PF00328.17	Histidine phosphatase superfamily (branch 2)	0	8	1	1	9	0.912405
PF10294.4	Putative methyltransferase	6	24	0.213466	1	9	0.912405
PF08433.5	Chromatin associated protein KTI12	0	9	1	1	9	0.912405
PF01553.16	Acyltransferase	25	43	1.31755e-06	1	9	0.912405
PF05773.17	RWD domain	0	0	1	1	9	0.912405
PF00790.14	VHS domain	0	0	1	1	9	0.912405
PF02383.13	SacI homology domain	0	0	1	1	9	0.912405
PF13019.1	Telomere stability and silencing	0	0	1	1	9	0.912405
PF12678.2	RING-H2 zinc finger	0	0	1	4	26	0.914472
PF08241.7	Methyltransferase domain	30	271	0.975445	6	36	0.91625
PF00627.26	UBA/TS-N domain	14	4	1.23885e-09	2	16	0.925586
PF01073.14	3-beta hydroxysteroid dehydrogenase/isomerase family	20	127	0.528338	2	16	0.925586
PF07993.7	Male sterility protein	17	117	0.652548	2	16	0.925586
PF00583.19	Acetyltransferase (GNAT) family	15	319	1	4	27	0.926838
PF13738.1	Pyridine nucleotide-disulphide oxidoreductase	26	225	0.946383	3	22	0.930374
PF00578.16	AhpC/TSA family	13	135	0.971287	3	22	0.930374
PF00005.22	ABC transporter	109	798	0.922136	7	43	0.937301
PF00664.18	ABC transporter transmembrane region	17	107	0.518637	2	17	0.938986
PF08534.5	Redoxin	14	126	0.916578	2	17	0.938986
PF13246.1	Putative hydrolase of sodium-potassium ATPase alpha subunit	4	14	0.21998	2	17	0.938986
PF13445.1	RING-type zinc-finger, LisH dimerisation motif	0	0	1	2	17	0.938986
PF00571.23	CBS domain	13	124	0.941026	1	11	0.946192
PF01212.16	Beta-eliminating lyase	21	127	0.44562	1	11	0.946192
PF01488.15	Shikimate / quinate 5-dehydrogenase	18	71	0.0513542	1	11	0.946192
PF00102.22	Protein-tyrosine phosphatase	1	5	0.582526	1	11	0.946192
PF00611.18	Fes/CIP4, and EFC/F-BAR homology domain	0	0	1	1	11	0.946192
PF01529.15	DHHC palmitoyltransferase	0	0	1	1	11	0.946192
PF03303.8	WTF protein	0	0	1	1	11	0.946192
PF00462.19	Glutaredoxin	11	54	0.260575	1	12	0.957829
PF00782.15	Dual specificity phosphatase, catalytic domain	1	6	0.639092	1	12	0.957829
PF08445.5	FR47-like protein	7	122	0.999182	1	12	0.957829
PF08543.7	Phosphomethylpyrimidine kinase	10	66	0.59025	1	12	0.957829
PF01105.19	emp24/gp25L/p24 family/GOLD	0	0	1	1	12	0.957829
PF00320.22	GATA zinc finger	0	0	1	1	12	0.957829
PF00806.14	Pumilio-family RNA binding repeat	0	0	1	1	12	0.957829
PF12847.2	Methyltransferase domain	36	396	0.99972	7	46	0.958099
PF13489.1	Methyltransferase domain	32	254	0.897882	6	41	0.958323
PF13481.1	AAA domain	47	142	2.1408e-05	2	19	0.959217
PF07992.9	Pyridine nucleotide-disulphide oxidoreductase	46	309	0.651009	4	31	0.96172
PF08242.7	Methyltransferase domain	31	258	0.935841	4	31	0.96172
PF12710.2	haloacid dehalogenase-like hydrolase	18	191	0.989435	4	31	0.96172
PF13847.1	Methyltransferase domain	36	380	0.999234	6	42	0.96397
PF01266.19	FAD dependent oxidoreductase	37	323	0.974532	3	26	0.965912
PF00481.16	Protein phosphatase 2C	3	8	0.178491	1	13	0.96695
PF00498.21	FHA domain	0	16	1	2	21	0.972922
PF03446.10	NAD binding domain of 6-phosphogluconate dehydrogenase	19	164	0.917484	1	14	0.974099
PF00225.18	Kinesin motor domain	3	5	0.0821954	1	14	0.974099
PF07716.10	Basic region leucine zipper	0	0	1	1	14	0.974099
PF01370.16	NAD dependent epimerase/dehydratase family	36	293	0.932104	3	28	0.976427
PF13649.1	Methyltransferase domain	25	253	0.992339	4	34	0.976945
PF13242.1	HAD-hyrolase-like	8	97	0.979513	1	15	0.979702
PF00294.19	pfkB family carbohydrate kinase	10	93	0.905365	1	15	0.979702
PF00702.21	haloacid dehalogenase-like hydrolase	14	227	0.999968	4	36	0.983701
PF01209.13	ubiE/COQ5 methyltransferase family	18	100	0.331982	1	16	0.984094
PF02826.14	D-isomer specific 2-hydroxyacid dehydrogenase, NAD binding domain	16	138	0.900748	1	16	0.984094
PF00128.19	Alpha amylase, catalytic domain	7	66	0.881047	1	16	0.984094
PF00581.15	Rhodanese-like domain	3	79	0.99938	1	16	0.984094
PF05175.9	Methyltransferase small domain	20	259	0.999738	2	24	0.985505
PF00149.23	Calcineurin-like phosphoesterase	11	104	0.922776	4	37	0.986329
PF13460.1	NADH(P)-binding	23	228	0.98686	3	31	0.98661
PF00628.24	PHD-finger	0	0	1	3	31	0.98661
PF13894.1	C2H2-type zinc finger	0	0	1	3	32	0.988943
PF00501.23	AMP-binding enzyme	8	177	0.999992	1	18	0.990233
PF00156.22	Phosphoribosyl transferase domain	32	115	0.00415922	1	18	0.990233
PF13419.1	Haloacid dehalogenase-like hydrolase	11	125	0.982318	1	18	0.990233
PF13465.1	Zinc-finger double domain	0	0	1	3	33	0.990882
PF13637.1	Ankyrin repeats (many copies)	0	11	1	2	29	0.994998
PF07714.12	Protein tyrosine kinase	6	21	0.149502	33	188	0.995519
PF12796.2	Ankyrin repeats (3 copies)	0	17	1	2	30	0.995968
PF00023.25	Ankyrin repeat	0	10	1	2	30	0.995968
PF13606.1	Ankyrin repeat	0	8	1	1	22	0.996318
PF00566.13	Rab-GTPase-TBC domain	0	0	1	1	22	0.996318
PF13923.1	Zinc finger, C3HC4 type (RING finger)	0	0	1	6	57	0.99665
PF00443.24	Ubiquitin carboxyl-terminal hydrolase	0	0	1	2	31	0.996753
PF00069.20	Protein kinase domain	7	28	0.187788	33	193	0.997249
PF13920.1	Zinc finger, C3HC4 type (RING finger)	0	0	1	4	46	0.997358
PF00097.20	Zinc finger, C3HC4 type (RING finger)	0	0	1	4	46	0.997358
PF00153.22	Mitochondrial carrier protein	0	0	1	5	53	0.997653
PF00018.23	SH3 domain	0	2	1	3	40	0.997713
PF00096.21	Zinc finger, C2H2 type	0	0	1	3	41	0.99813
PF13639.1	Ring finger domain	0	0	1	6	62	0.998577
PF07653.12	Variant SH3 domain	0	1	1	2	35	0.998643
PF00169.24	PH domain	0	1	1	2	37	0.999127
PF13857.1	Ankyrin repeats (many copies)	0	11	1	1	28	0.999148
PF13520.1	Amino acid permease	3	154	1	2	42	0.999712
PF00324.16	Amino acid permease	3	137	1	2	44	0.999816
PF12695.2	Alpha/beta hydrolase family	13	368	1	2	46	0.999883
PF04082.13	Fungal specific transcription factor domain	0	0	1	1	53	0.999998
PF00172.13	Fungal Zn(2)-Cys(6) binuclear cluster domain	0	0	1	2	78	1
PF00083.19	Sugar (and other) transporter	6	289	1	1	76	1
PF07690.11	Major Facilitator Superfamily	9	623	1	4	135	1
PF08254.6	Threonine leader peptide	0	2	1	0	0	1
PF00742.14	Homoserine dehydrogenase	2	17	0.749826	0	2	1
PF03447.11	Homoserine dehydrogenase, NAD binding domain	4	28	0.646618	0	4	1
PF10697.4	Protein of unknown function (DUF2502)	0	3	1	0	0	1
PF03883.9	Protein of unknown function (DUF328)	1	11	0.825734	0	0	1
PF01235.12	Sodium:alanine symporter family	1	21	0.959379	0	0	1
PF00923.14	Transaldolase	2	20	0.819268	0	3	1
PF00994.19	Probable molybdopterin binding domain	1	41	0.997795	0	1	1
PF01184.14	GPR1/FUN34/yaaH family	0	3	1	0	4	1
PF03981.7	Ubiquinol-cytochrome C chaperone	0	8	1	0	2	1
PF13099.1	Domain of unknown function (DUF3944)	0	4	1	0	0	1
PF10807.3	Protein of unknown function (DUF2541)	0	2	1	0	0	1
PF01609.16	Transposase DDE domain	0	139	1	0	0	1
PF01848.11	Hok/gef family	0	7	1	0	0	1
PF06965.7	Na+/H+ antiporter 1	1	9	0.76682	0	0	1
PF00126.22	Bacterial regulatory helix-turn-helix protein, lysR family	7	331	1	0	0	1
PF03466.15	LysR substrate binding domain	6	326	1	0	0	1
PF03400.8	IS1 transposase	0	4	1	0	0	1
PF12759.2	InsA C-terminal domain	0	4	1	0	0	1
PF03811.8	InsA N-terminal domain	0	4	1	0	0	1
PF01649.13	Ribosomal protein S20	9	8	0.000132421	0	0	1
PF10837.3	Protein of unknown function (DUF2575)	0	2	1	0	0	1
PF06574.7	FAD synthetase	15	3	5.10246e-11	0	0	1
PF01252.13	Signal peptidase (SPase) II	10	9	5.90931e-05	0	0	1
PF00254.23	FKBP-type peptidyl-prolyl cis-trans isomerase	4	53	0.959806	0	7	1
PF02401.13	LytB protein	10	4	1.22807e-06	0	0	1
PF05173.9	Dihydrodipicolinate reductase, C-terminus	11	6	1.57107e-06	0	0	1
PF01113.15	Dihydrodipicolinate reductase, N-terminus	16	25	4.4606e-05	0	3	1
PF00988.17	Carbamoyl-phosphate synthase small chain, CPSase domain	2	15	0.691628	0	4	1
PF02787.14	Carbamoyl-phosphate synthetase large chain, oligomerisation domain	1	17	0.927264	0	4	1
PF02142.17	MGS-like domain	5	34	0.6234	0	6	1
PF07180.6	Protein of unknown function (DUF1401)	0	3	1	0	0	1
PF00378.15	Enoyl-CoA hydratase/isomerase family	2	92	0.999982	0	4	1
PF02515.12	CoA-transferase family III	0	19	1	0	0	1
PF00441.19	Acyl-CoA dehydrogenase, C-terminal domain	6	118	0.999595	0	0	1
PF02771.11	Acyl-CoA dehydrogenase, N-terminal domain	6	115	0.999442	0	0	1
PF02770.14	Acyl-CoA dehydrogenase, middle domain	6	106	0.998563	0	1	1
PF08028.6	Acyl-CoA dehydrogenase, C-terminal domain	7	93	0.986788	0	0	1
PF02028.12	BCCT family transporter	0	18	1	0	0	1
PF01012.16	Electron transfer flavoprotein domain	9	15	0.00291687	0	4	1
PF00766.14	Electron transfer flavoprotein FAD-binding domain	4	9	0.0877929	0	2	1
PF04820.9	Tryptophan halogenase	2	27	0.91871	0	0	1
PF00732.14	GMC oxidoreductase	1	20	0.95301	0	0	1
PF05834.7	Lycopene cyclase protein	8	42	0.364823	0	4	1
PF13454.1	FAD-NAD(P)-binding	3	36	0.913482	0	7	1
PF02525.12	Flavodoxin-like fold	5	63	0.962356	0	5	1
PF03358.10	NADPH-dependent FMN reductase	4	68	0.991491	0	6	1
PF00999.16	Sodium/hydrogen exchanger family	4	50	0.946113	0	7	1
PF12850.2	Calcineurin-like phosphoesterase superfamily domain	11	78	0.674707	0	7	1
PF04379.9	Protein of unknown function (DUF525)	0	5	1	0	0	1
PF04166.7	Pyridoxal phosphate biosynthetic protein PdxA	5	7	0.0157757	0	0	1
PF09312.6	SurA N-terminal domain	6	11	0.0200884	0	0	1
PF13624.1	SurA N-terminal domain	8	16	0.011034	0	0	1
PF04453.9	Organic solvent tolerance protein	5	5	0.00634354	0	0	1
PF03968.9	OstA-like protein	10	9	5.90931e-05	0	0	1
PF05099.8	Tellurite resistance protein TerB	2	13	0.622677	0	0	1
PF12137.3	RNA polymerase recycling family C-terminal	0	6	1	0	0	1
PF00596.16	Class II Aldolase and Adducin N-terminal domain	1	32	0.991817	0	5	1
PF02610.10	L-arabinose isomerase	0	5	1	0	0	1
PF11762.3	L-arabinose isomerase C-terminal domain	0	4	1	0	0	1
PF00370.16	FGGY family of carbohydrate kinases, N-terminal domain	4	50	0.946113	0	5	1
PF00165.18	Bacterial regulatory helix-turn-helix proteins, AraC family	3	279	1	0	0	1
PF12833.2	Helix-turn-helix domain	4	283	1	0	0	1
PF07883.6	Cupin domain	2	125	1	0	4	1
PF09335.6	SNARE associated Golgi protein	3	59	0.993151	0	2	1
PF00528.17	Binding-protein-dependent transport system inner membrane component	29	406	0.999999	0	0	1
PF13343.1	Bacterial extracellular solute-binding protein	5	69	0.978639	0	0	1
PF01547.20	Bacterial extracellular solute-binding protein	5	105	0.999508	0	0	1
PF13531.1	Bacterial extracellular solute-binding protein	6	91	0.993497	0	0	1
PF12793.2	Sugar transport-related sRNA regulator N-term	1	7	0.687994	0	0	1
PF00496.17	Bacterial extracellular solute-binding proteins, family 5 Middle	4	66	0.989459	0	0	1
PF13545.1	Crp-like helix-turn-helix domain	3	96	0.999926	0	0	1
PF00180.15	Isocitrate/isopropylmalate dehydrogenase	3	22	0.67739	0	11	1
PF08502.5	LeuA allosteric (dimerisation) domain	1	14	0.887413	0	3	1
PF08054.6	Leucine operon leader peptide	0	2	1	0	0	1
PF10369.4	Small subunit of acetolactate synthase	1	10	0.798418	0	2	1
PF13710.1	ACT domain	1	19	0.945643	0	2	1
PF13291.1	ACT domain	11	42	0.095867	0	0	1
PF00356.16	Bacterial regulatory proteins, lacI family	3	89	0.999821	0	0	1
PF13377.1	Periplasmic binding protein-like domain	3	106	0.999979	0	0	1
PF00532.16	Periplasmic binding proteins and sugar binding domain of LacI family	3	108	0.999984	0	0	1
PF13407.1	Periplasmic binding protein domain	3	112	0.99999	0	0	1
PF02381.13	MraZ protein	4	6	0.0358717	0	0	1
PF01795.14	MraW methylase family	9	16	0.00401584	0	0	1
PF04999.8	Cell division protein FtsL	6	1	3.81943e-05	0	0	1
PF00905.17	Penicillin binding protein transpeptidase domain	22	56	0.000510366	0	0	1
PF03717.10	Penicillin-binding Protein dimerisation domain	17	18	6.73307e-07	0	0	1
PF02875.16	Mur ligase family, glutamate ligase domain	60	19	3.93497e-36	0	1	1
PF01225.20	Mur ligase family, catalytic domain	40	9	9.89875e-27	0	0	1
PF10555.4	Phospho-N-acetylmuramoyl-pentapeptide-transferase signature 1	11	2	1.67835e-08	0	0	1
PF01098.14	Cell cycle protein	22	11	3.27871e-12	0	0	1
PF03033.15	Glycosyltransferase family 28 N-terminal domain	14	9	1.68978e-07	0	1	1
PF01820.16	D-ala D-ala ligase N-terminus	12	7	7.53299e-07	0	0	1
PF03799.10	Cell division protein FtsQ	8	2	3.94011e-06	0	0	1
PF08478.5	POTRA domain, FtsQ-type	9	2	6.49569e-07	0	0	1
PF14450.1	Cell division protein FtsA	20	16	3.43928e-09	0	2	1
PF02491.15	SHS2 domain inserted in FTSA	12	3	1.15722e-08	0	0	1
PF11104.3	Competence protein A	20	15	1.75303e-09	0	0	1
PF12327.3	FtsZ family, C-terminal domain	14	2	6.36046e-11	0	0	1
PF03331.8	UDP-3-O-acyl N-acetylglycosamine deacetylase	8	3	1.27149e-05	0	0	1
PF06558.7	Secretion monitor precursor protein (SecM)	1	1	0.252608	0	0	1
PF10818.3	Protein of unknown function (DUF2547)	1	2	0.353869	0	0	1
PF07517.9	SecA DEAD-like domain	15	15	1.92322e-06	0	0	1
PF07516.8	SecA Wing and Scaffold domain	15	7	6.20957e-09	0	0	1
PF01043.15	SecA preprotein cross-linking domain	15	7	6.20957e-09	0	0	1
PF02810.10	SEC-C motif	13	17	6.37203e-05	0	0	1
PF03884.9	Domain of unknown function (DUF329)	0	5	1	0	0	1
PF07072.6	Protein of unknown function (DUF1342)	0	3	1	0	0	1
PF00482.18	Type II secretion system (T2SS), protein F	3	24	0.728169	0	0	1
PF05157.10	Type II secretion system (T2SS), protein E, N-terminal domain	1	11	0.825734	0	0	1
PF13544.1	Type IV pilin N-term methylation site GFxxxE	0	74	1	0	0	1
PF07963.7	Prokaryotic N-terminal methylation motif	0	62	1	0	0	1
PF13633.1	Prokaryotic N-terminal methylation site	0	35	1	0	0	1
PF00114.14	Pilin (bacterial filament)	0	7	1	0	0	1
PF01729.14	Quinolinate phosphoribosyl transferase, C-terminal domain	7	19	0.052954	0	2	1
PF02749.11	Quinolinate phosphoribosyl transferase, N-terminal domain	1	11	0.825734	0	1	1
PF01510.20	N-acetylmuramoyl-L-alanine amidase	1	32	0.991817	0	0	1
PF00392.16	Bacterial regulatory proteins, gntR family	7	193	1	0	0	1
PF07729.7	FCD domain	1	65	0.999933	0	0	1
PF01047.17	MarR family	6	204	1	0	0	1
PF01978.14	Sugar-specific transcriptional regulator TrmB	5	122	0.999929	0	0	1
PF12802.2	MarR family	8	272	1	0	0	1
PF13412.1	Winged helix-turn-helix DNA-binding	14	240	0.999991	0	1	1
PF00198.18	2-oxoacid dehydrogenases acyltransferase (catalytic domain)	11	20	0.00173007	0	4	1
PF02817.12	e3 binding domain	9	19	0.00930258	0	3	1
PF11737.3	Protein of unknown function (DUF3300)	0	2	1	0	0	1
PF06434.8	Aconitate hydratase 2 N-terminus	0	6	1	0	0	1
PF11791.3	Aconitate B N-terminal domain	0	6	1	0	0	1
PF06062.6	Uncharacterised protein family (UPF0231)	0	4	1	0	0	1
PF02675.10	S-adenosylmethionine decarboxylase	0	5	1	0	0	1
PF01564.12	Spermine/spermidine synthase	1	12	0.849349	0	3	1
PF09691.5	Bacterial chaperone lipoprotein (PulS_OutS)	0	2	1	0	0	1
PF07732.10	Multicopper oxidase	0	11	1	0	4	1
PF07731.9	Multicopper oxidase	0	11	1	0	4	1
PF00394.17	Multicopper oxidase	0	11	1	0	4	1
PF01011.16	PQQ enzyme repeat	0	15	1	0	0	1
PF01061.19	ABC-2 type transporter	3	59	0.993151	0	12	1
PF12698.2	ABC-2 family transporter protein	5	79	0.992068	0	7	1
PF03610.11	PTS system fructose IIA component	0	19	1	0	0	1
PF01522.16	Polysaccharide deacetylase	0	36	1	0	3	1
PF02261.11	Aspartate decarboxylase	2	10	0.49794	0	0	1
PF04754.7	Putative transposase, YhgA-like	0	8	1	0	0	1
PF02569.10	Pantoate-beta-alanine ligase	5	8	0.0228219	0	2	1
PF02548.10	Ketopantoate hydroxymethyltransferase	5	10	0.0422725	0	2	1
PF00419.15	Fimbrial protein	0	69	1	0	0	1
PF00577.15	Type VII secretion system (T7SS), usher protein	0	22	1	0	0	1
PF13954.1	PapC N-terminal domain	0	20	1	0	0	1
PF13953.1	PapC C-terminal domain	0	21	1	0	0	1
PF00345.15	Gram-negative pili assembly chaperone, N-terminal domain	0	37	1	0	0	1
PF02753.12	Gram-negative pili assembly chaperone, C-terminal domain	0	32	1	0	0	1
PF12626.2	Polymerase A arginine-rich C-terminus	0	5	1	0	0	1
PF01258.12	Prokaryotic dksA/traR C4-type zinc finger	3	15	0.44855	0	0	1
PF03749.8	Sugar fermentation stimulation protein	0	5	1	0	0	1
PF02834.11	LigT like Phosphoesterase	0	9	1	0	0	1
PF13563.1	2'-5' RNA ligase superfamily	0	10	1	0	0	1
PF08482.5	ATP-dependent helicase C-terminal	0	5	1	0	0	1
PF00912.17	Transglycosylase	5	41	0.7649	0	0	1
PF00593.19	TonB dependent receptor	4	272	1	0	0	1
PF07715.10	TonB-dependent Receptor Plug Domain	5	297	1	0	0	1
PF01497.13	Periplasmic binding protein	1	48	0.999205	0	0	1
PF01032.13	FecCD transport family	4	77	0.996827	0	0	1
PF00202.16	Aminotransferase class-III	6	71	0.958803	0	11	1
PF00654.15	Voltage gated chloride channel	1	17	0.927264	0	3	1
PF03458.8	UPF0126 domain	0	14	1	0	0	1
PF01048.15	Phosphorylase superfamily	7	55	0.752302	0	4	1
PF01966.17	HD domain	21	85	0.0457756	0	4	1
PF13286.1	Phosphohydrolase-associated domain	0	12	1	0	0	1
PF00595.19	PDZ domain (Also known as DHR or GLGF)	9	61	0.619777	0	3	1
PF13180.1	PDZ domain	9	69	0.746134	0	4	1
PF13365.1	Trypsin-like peptidase domain	7	57	0.781317	0	3	1
PF00089.21	Trypsin	5	44	0.81161	0	1	1
PF05651.8	Putative sugar diacid recognition	0	5	1	0	0	1
PF13556.1	PucR C-terminal helix-turn-helix domain	4	57	0.973079	0	0	1
PF11944.3	Protein of unknown function (DUF3461)	0	3	1	0	0	1
PF08335.6	GlnD PII-uridylyltransferase	1	15	0.902671	0	0	1
PF03445.8	Putative nucleotidyltransferase DUF294	1	5	0.582526	0	0	1
PF00889.14	Elongation factor TS	14	3	3.14986e-10	0	1	1
PF01765.14	Ribosome recycling factor	16	2	1.47976e-12	0	2	1
PF13288.1	DXP reductoisomerase C-terminal domain	9	4	6.51898e-06	0	0	1
PF08436.7	1-deoxy-D-xylulose 5-phosphate reductoisomerase C-terminal	9	4	6.51898e-06	0	0	1
PF02163.17	Peptidase family M50	5	23	0.32747	0	0	1
PF07244.10	Surface antigen variable number repeat	10	13	0.000436141	0	0	1
PF03938.9	Outer membrane protein (OmpH-like)	5	14	0.103863	0	0	1
PF04613.9	UDP-3-O-[3-hydroxymyristoyl] glucosamine N-acyltransferase, LpxD	8	3	1.27149e-05	0	0	1
PF07977.8	FabA-like domain	16	5	1.30911e-10	0	0	1
PF13720.1	Udp N-acetylglucosamine O-acyltransferase; Domain 2	8	4	3.35793e-05	0	0	1
PF02684.10	Lipid-A-disaccharide synthetase	9	4	6.51898e-06	0	0	1
PF01351.13	Ribonuclease HII	2	19	0.798303	0	2	1
PF07733.7	Bacterial DNA polymerase III alpha subunit	22	7	4.59296e-14	0	0	1
PF03255.9	Acetyl co-enzyme A carboxylase carboxyltransferase alpha subunit	12	2	2.64407e-09	0	0	1
PF06833.6	Malonate decarboxylase gamma subunit (MdcE)	10	6	7.56749e-06	0	0	1
PF01276.15	Orn/Lys/Arg decarboxylase, major domain	0	24	1	0	0	1
PF03711.10	Orn/Lys/Arg decarboxylase, C-terminal domain	0	20	1	0	0	1
PF03709.10	Orn/Lys/Arg decarboxylase, N-terminal domain	0	15	1	0	0	1
PF00903.20	Glyoxalase/Bleomycin resistance protein/Dioxygenase superfamily	6	97	0.996406	0	2	1
PF13669.1	Glyoxalase/Bleomycin resistance protein/Dioxygenase superfamily	1	41	0.997795	0	2	1
PF13468.1	Glyoxalase-like domain	1	9	0.76682	0	1	1
PF11734.3	TilS substrate C-terminal domain	9	1	1.34458e-07	0	0	1
PF09179.6	TilS substrate binding domain	7	0	8.35658e-07	0	0	1
PF07073.7	Modulator of Rho-dependent transcription termination (ROF)	1	3	0.441412	0	0	1
PF07152.7	YaeQ protein	0	4	1	0	0	1
PF00472.15	RF-1 domain	28	12	4.92664e-16	0	6	1
PF04170.7	NlpE N-terminal domain	0	7	1	0	0	1
PF05708.7	Orthopoxvirus protein of unknown function (DUF830)	0	15	1	0	0	1
PF00877.14	NlpC/P60 family	2	37	0.975703	0	0	1
PF01980.11	Uncharacterised protein family UPF0066	2	5	0.243129	0	0	1
PF03180.9	NLPA lipoprotein	1	26	0.98039	0	0	1
PF04069.7	Substrate binding domain of ABC-type glycine betaine transport system	0	38	1	0	0	1
PF12974.2	ABC transporter, phosphonate, periplasmic substrate-binding protein	0	55	1	0	0	1
PF09383.5	NIL domain	1	17	0.927264	0	0	1
PF08645.6	Polynucleotide kinase 3 phosphatase	3	10	0.253666	0	2	1
PF00248.16	Aldo/keto reductase family	2	61	0.998875	0	27	1
PF03372.18	Endonuclease/Exonuclease/phosphatase family	2	49	0.994652	0	18	1
PF05148.10	Hypothetical methyltransferase	2	15	0.691628	0	4	1
PF03141.11	Putative S-adenosyl-L-methionine-dependent methyltransferase	0	9	1	0	1	1
PF01476.15	LysM domain	6	65	0.9317	0	0	1
PF01464.15	Transglycosylase SLT domain	1	57	0.999786	0	0	1
PF00075.19	RNase H	3	13	0.371574	0	2	1
PF00929.19	Exonuclease	20	37	3.25269e-05	0	11	1
PF08816.6	Inhibitor of vertebrate lysozyme (Ivy)	0	3	1	0	0	1
PF09317.6	Domain of unknown function (DUF1974)	0	7	1	0	0	1
PF13580.1	SIS domain	5	49	0.872656	0	0	1
PF03734.9	L,D-transpeptidase catalytic domain	0	36	1	0	0	1
PF04221.7	RelB antitoxin	1	7	0.687994	0	0	1
PF01797.11	Transposase IS200 like	0	46	1	0	0	1
PF11798.3	IMS family HHH motif	1	24	0.973759	0	2	1
PF02604.14	Antitoxin Phd_YefM, type II toxin-antitoxin system	6	17	0.0808394	0	0	1
PF13957.1	Toxin YafO, type II toxin-antitoxin system	0	1	1	0	0	1
PF01546.23	Peptidase family M20/M25/M40	8	112	0.994439	0	10	1
PF07687.9	Peptidase dimerisation domain	8	75	0.889765	0	6	1
PF06500.6	Alpha/beta hydrolase of unknown function (DUF1100)	0	7	1	0	0	1
PF12697.2	Alpha/beta hydrolase family	16	345	1	0	43	1
PF07417.7	Transcriptional regulator Crl	0	3	1	0	0	1
PF00267.16	Gram-negative porin	0	11	1	0	0	1
PF13609.1	Gram-negative porin	0	31	1	0	0	1
PF10082.4	Uncharacterized protein conserved in bacteria (DUF2320)	0	6	1	0	0	1
PF00171.17	Aldehyde dehydrogenase family	3	127	0.999999	0	18	1
PF06755.7	Protein of unknown function (DUF1219)	0	3	1	0	0	1
PF06154.6	YagB/YeeU/YfjZ family	0	3	1	0	0	1
PF04002.10	RadC-like JAB domain	2	20	0.819268	0	0	1
PF03230.8	Antirestriction protein	0	2	1	0	0	1
PF06006.7	Bacterial protein of unknown function (DUF905)	0	1	1	0	0	1
PF06067.6	Domain of unknown function (DUF932)	0	4	1	0	0	1
PF13936.1	Helix-turn-helix domain	3	74	0.998857	0	0	1
PF00665.21	Integrase core domain	7	72	0.923772	0	44	1
PF13384.1	Homeodomain-like domain	18	177	0.97421	0	1	1
PF13565.1	Homeodomain-like domain	1	9	0.76682	0	0	1
PF13551.1	Winged helix-turn helix	1	33	0.992927	0	0	1
PF05598.6	Transposase domain (DUF772)	0	64	1	0	0	1
PF13612.1	Transposase DDE domain	0	86	1	0	0	1
PF13751.1	Transposase DDE domain	0	60	1	0	0	1
PF13359.1	DDE superfamily endonuclease	0	65	1	0	0	1
PF02574.11	Homocysteine S-methyltransferase	0	16	1	0	3	1
PF08402.5	TOBE domain	6	44	0.687266	0	0	1
PF13683.1	Integrase core domain	7	54	0.7368	0	0	1
PF13518.1	Helix-turn-helix domain	12	98	0.828125	0	1	1
PF13011.1	leucine-zipper of insertion element IS481	0	6	1	0	0	1
PF13276.1	HTH-like domain	6	39	0.582508	0	0	1
PF01527.15	Transposase	5	54	0.91603	0	0	1
PF00701.17	Dihydrodipicolinate synthetase family	10	23	0.00981926	0	0	1
PF04616.9	Glycosyl hydrolases family 43	4	43	0.896204	0	0	1
PF07081.6	Protein of unknown function (DUF1349)	0	3	1	0	1	1
PF01614.13	Bacterial transcriptional regulator	0	30	1	0	0	1
PF09339.5	IclR helix-turn-helix domain	3	98	0.999943	0	0	1
PF08280.6	M protein trans-acting positive regulator (MGA) HTH domain	1	25	0.977316	0	0	1
PF01022.15	Bacterial regulatory protein, arsR family	0	89	1	0	0	1
PF08279.7	HTH domain	13	202	0.999873	0	0	1
PF13463.1	Winged helix DNA-binding domain	5	122	0.999929	0	0	1
PF00185.19	Aspartate/ornithine carbamoyltransferase, Asp/Orn binding domain	4	30	0.694461	0	4	1
PF02729.16	Aspartate/ornithine carbamoyltransferase, carbamoyl-P binding domain	4	29	0.671141	0	4	1
PF11726.3	Protein of unknown function (DUF3296)	0	5	1	0	0	1
PF04545.11	Sigma-70, region 4	40	174	0.0210213	0	1	1
PF07638.6	ECF sigma factor	7	62	0.842625	0	0	1
PF08281.7	Sigma-70, region 4	14	224	0.999958	0	0	1
PF00239.16	Resolvase, N terminal domain	0	26	1	0	0	1
PF02796.10	Helix-turn-helix domain of resolvase	2	26	0.908622	0	1	1
PF00589.17	Phage integrase family	5	143	0.999994	0	0	1
PF13356.1	Domain of unknown function (DUF4102)	0	19	1	0	0	1
PF02625.11	XdhC and CoxI family	1	9	0.76682	0	0	1
PF13478.1	XdhC Rossmann domain	3	13	0.371574	0	0	1
PF02738.13	Molybdopterin-binding domain of aldehyde dehydrogenase	0	14	1	0	0	1
PF01315.17	Aldehyde oxidase and xanthine dehydrogenase, a/b hammerhead domain	0	10	1	0	0	1
PF00941.16	FAD binding domain in molybdopterin dehydrogenase	0	10	1	0	0	1
PF03450.12	CO dehydrogenase flavoprotein C-terminal domain	0	8	1	0	0	1
PF01799.15	[2Fe-2S] binding domain	1	13	0.869764	0	0	1
PF13085.1	2Fe-2S iron-sulfur cluster binding domain	4	24	0.537096	0	2	1
PF07274.7	Protein of unknown function (DUF1440)	0	3	1	0	0	1
PF03692.10	Flagellin N-methylase	2	18	0.775206	0	0	1
PF13620.1	Carboxypeptidase regulatory-like domain	1	162	1	0	0	1
PF13715.1	Cna protein B-type domain	1	146	1	0	0	1
PF00196.14	Bacterial regulatory proteins, luxR family	7	158	0.999982	0	0	1
PF01197.13	Ribosomal protein L31	10	15	0.000963135	0	0	1
PF13333.1	Integrase core domain	6	18	0.0959778	0	0	1
PF13610.1	DDE domain	6	19	0.11251	0	0	1
PF04224.7	Protein of unknown function, DUF417	2	4	0.189944	0	0	1
PF07338.8	Protein of unknown function (DUF1471)	0	21	1	0	0	1
PF02737.13	3-hydroxyacyl-CoA dehydrogenase, NAD binding domain	10	128	0.993087	0	3	1
PF12852.2	Cupin	0	11	1	0	0	1
PF02754.11	Cysteine-rich domain	1	22	0.964885	0	0	1
PF02589.10	Uncharacterised ACR, YkgG family COG1556	0	12	1	0	0	1
PF13183.1	4Fe-4S dicluster domain	18	133	0.754745	0	2	1
PF11870.3	Domain of unknown function (DUF3390)	0	4	1	0	0	1
PF13187.1	4Fe-4S dicluster domain	22	148	0.625289	0	0	1
PF12838.2	4Fe-4S dicluster domain	24	166	0.675695	0	0	1
PF13534.1	4Fe-4S dicluster domain	15	81	0.317536	0	2	1
PF13237.1	4Fe-4S dicluster domain	24	165	0.66545	0	2	1
PF13807.1	G-rich domain on putative tyrosine kinase	0	23	1	0	0	1
PF05199.8	GMC oxidoreductase	1	18	0.937122	0	0	1
PF13977.1	Bacterial transcriptional repressor	0	20	1	0	0	1
PF00440.18	Bacterial regulatory proteins, tetR family	5	228	1	0	0	1
PF00563.15	EAL domain	2	93	0.999985	0	0	1
PF06496.6	Protein of unknown function (DUF1097)	0	4	1	0	0	1
PF11392.3	Protein of unknown function (DUF2877)	0	3	1	0	0	1
PF00549.14	CoA-ligase	5	22	0.299314	0	5	1
PF02629.14	CoA binding domain	3	34	0.894084	0	3	1
PF13607.1	Succinyl-CoA ligase like flavodoxin domain	2	19	0.798303	0	3	1
PF06545.6	Protein of unknown function (DUF1116)	0	2	1	0	0	1
PF13147.1	Amidohydrolase	5	82	0.994165	0	5	1
PF07969.6	Amidohydrolase family	2	69	0.999609	0	5	1
PF13594.1	Amidohydrolase	6	89	0.992104	0	4	1
PF00107.21	Zinc-binding dehydrogenase	6	123	0.999764	0	29	1
PF08240.7	Alcohol dehydrogenase GroES-like domain	5	109	0.999686	0	23	1
PF13602.1	Zinc-binding dehydrogenase	3	74	0.998857	0	18	1
PF01262.16	Alanine dehydrogenase/PNT, C-terminal domain	3	60	0.993905	0	6	1
PF01810.13	LysE type translocator	3	56	0.990303	0	0	1
PF06506.6	Propionate catabolism activator	0	4	1	0	0	1
PF02954.14	Bacterial regulatory protein, Fis family	3	79	0.99938	0	0	1
PF13714.1	Phosphoenolpyruvate phosphomutase	3	31	0.857635	0	4	1
PF00463.16	Isocitrate lyase family	0	17	1	0	3	1
PF00285.16	Citrate synthase	1	24	0.973759	0	5	1
PF03972.9	MmgE/PrpD family	0	7	1	0	1	1
PF02133.10	Permease for cytosine/purines, uracil, thiamine, allantoin	0	13	1	0	13	1
PF01979.15	Amidohydrolase family	6	89	0.992104	0	7	1
PF02560.9	Cyanate lyase C-terminal domain	0	1	1	0	0	1
PF12464.3	Maltose acetyltransferase	0	11	1	0	2	1
PF01306.14	LacY proton/sugar symporter	0	20	1	0	0	1
PF12832.2	MFS_1 like family	0	27	1	0	1	1
PF02836.12	Glycosyl hydrolases family 2, TIM barrel domain	0	37	1	0	2	1
PF02929.12	Beta galactosidase small chain	0	13	1	0	0	1
PF02837.13	Glycosyl hydrolases family 2, sugar binding domain	0	45	1	0	0	1
PF00703.16	Glycosyl hydrolases family 2	0	39	1	0	0	1
PF13730.1	Helix-turn-helix domain	1	13	0.869764	0	0	1
[truncated: 6,236 more rows]

## Sheet: Table S8
Accession	Description	S. cerevisiae			S. pombe
		Num of essential genes	Num of non-essential genes	Corrected P-value	Num of essential genes	Num of non-essential genes	Corrected P-value
	Background	1049	4604		1260	3569
GO:0032991	clathrin-coated endocytic vesicle	723	1249	1.39e-138	768	968	8.56e-100
GO:0044428	sterol esterase activity	514	635	1.06e-123	504	604	1.33e-58
GO:0031981	base-excision repair, AP site formation	379	370	5.17e-105	369	460	4.03e-37
GO:0005634	cellular monovalent inorganic anion homeostasis	681	1435	1.6e-89	823	1830	3.04e-18
GO:0043234	tRNA methyltransferase complex	528	883	2.23e-88	544	748	3.72e-50
GO:0022613	adenine nucleotide transport	242	154	6.25e-86	201	148	1.9e-38
GO:0006396	positive regulation of transcription from RNA polymerase II promoter in response to heat stress	278	246	1.27e-79	243	192	9.92e-44
GO:0070013	small RNA 2'-O-methyltransferase	406	598	3.63e-74	460	526	2.66e-56
GO:0043233	protein phosphatase 2B binding	406	598	3.63e-74	460	526	2.66e-56
GO:0042254	DNA-dependent ATPase activity	207	128	6.53e-74	173	141	1.18e-29
GO:0009987	pentose metabolic process	1031	3596	2.46e-73	1208	2801	1.15e-55
GO:0044446	5-(carboxyamino)imidazole ribonucleotide mutase activity	773	1992	9.65e-73	878	1357	1.11e-84
GO:0044422	negative regulation of SNARE complex assembly	773	1992	9.65e-73	878	1360	3.06e-84
GO:0016070	polyamine transport	428	673	1.16e-72	375	287	2.39e-73
GO:0090304	protein depalmitoylation	509	945	3.67e-71	463	510	3.47e-60
GO:0031974	glutamate biosynthetic process	415	648	1.58e-70	469	543	1.49e-56
GO:0044085	DNA replication proofreading	376	546	1.15e-68	319	373	4.49e-35
GO:1901360	xanthine phosphoribosyltransferase activity	586	1256	3.2e-67	550	692	1.73e-60
GO:0006139	dolichyl pyrophosphate Glc1Man9GlcNAc2 alpha-1,3-glucosyltransferase activity	554	1147	4.67e-66	504	612	2.71e-57
GO:0046483	pentose-phosphate shunt, non-oxidative branch	571	1218	3.55e-65	534	660	5.42e-60
GO:0044260	mitochondrial translational termination	694	1717	7.97e-65	759	1227	2.68e-57
GO:0006725	selenium compound metabolic process	566	1206	1.94e-64	525	650	1.86e-58
GO:0034660	horsetail-astral microtubule organization	217	178	2.25e-64	174	117	4.54e-36
GO:0005730	leading strand elongation	175	103	9.98e-64	168	169	2.74e-22
GO:0006364	core RNA polymerase II binding transcription factor activity	160	81	5.76e-63	118	50	3.75e-34
GO:0010467	water homeostasis	468	879	4.49e-62	477	451	3.02e-77
GO:0043170	alpha-glucosidase activity	698	1781	2.12e-60	764	1260	6.78e-55
GO:0034641	negative regulation of cell development	575	1286	1.43e-59	540	724	2.86e-52
GO:0016072	age-dependent response to reactive oxygen species involved in replicative cell aging	161	92	2.03e-59	118	52	2.33e-33
GO:0034470	positive regulation of inositol biosynthetic process by positive regulation of transcription from RNA polymerase II promoter	193	150	4.13e-59	141	109	1.62e-25
GO:0071840	regulation of gluconeogenesis	589	1360	1.41e-57	605	866	1.62e-53
GO:0005622	proline dehydrogenase activity	1029	3767	1.36e-54	1246	3330	7.1e-18
GO:0044424	passive transmembrane transporter activity	1027	3752	3.7e-54	1246	3330	7.1e-18
GO:0006807	xylulokinase activity	594	1429	7.42e-53	565	828	5.4e-46
GO:0043228	maltose alpha-glucosidase activity	404	786	5.57e-48	504	726	6.78e-41
GO:0043232	4,6-pyruvylated galactose residue metabolic process	404	786	5.57e-48	504	726	6.78e-41
GO:0044237	external encapsulating structure part	820	2507	8.19e-48	899	1757	3.68e-43
GO:0043226	L-aspartate transmembrane transporter activity	936	3188	3.84e-45	1159	2948	2.54e-17
GO:0043229	heterocycle metabolic process	936	3188	3.84e-45	1159	2948	2.54e-17
GO:0044238	nucleobase-containing compound metabolic process	788	2387	1.01e-44	879	1662	1.11e-46
GO:0071704	peptide pheromone export	803	2487	8.22e-43	893	1741	6.38e-43
GO:0043227	positive regulation of catabolic process	887	2933	1.2e-42	1121	2812	7.16e-17
GO:0043231	D-leucyl-tRNA(Leu) deacylase activity	887	2933	1.2e-42	1121	2812	7.16e-17
GO:0005623	nucleoside deoxyribosyltransferase activity	1038	4008	6.15e-41	1253	3416	5.93e-13
GO:0044464	trialkylsulfonium hydrolase activity	1038	4008	6.15e-41	1253	3416	5.93e-13
GO:0030684	negative regulation of transcription by pheromones	99	45	9.05e-41	44	14	2.26e-15
GO:0005654	oleoyl-[acyl-carrier-protein] hydrolase activity	151	138	2.08e-40	133	118	1.02e-20
GO:0008152	ethanolamine kinase activity	832	2699	3.45e-38	905	1815	2.81e-39
GO:1901363	exopeptidase activity	506	1310	1.06e-33	527	822	7.5e-36
GO:0005488	regulation of sequestering of calcium ion	688	2082	4.48e-33	777	1610	2.93e-24
GO:0097159	nuclear membrane fusion involved in karyogamy	506	1320	6e-33	527	829	4.55e-35
GO:0003676	nucleoside triphosphate metabolic process	350	752	6.67e-33	312	431	4.98e-25
GO:0006397	regulation of mating projection assembly	117	101	1.14e-32	106	67	3.27e-23
GO:0030529	proline catabolic process	238	405	2.63e-32	244	213	2.66e-39
GO:0044451	nucleoside triphosphate catabolic process	128	125	2.71e-32	131	108	3.56e-22
GO:0044452	ascospore wall chitin catabolic process	58	13	4.98e-31	39	8	3.64e-16
GO:0043933	enzyme-directed rRNA pseudouridine synthesis	187	281	7.05e-30	112	143	1.82e-10
GO:0000460	oxidoreductase activity, acting on other nitrogenous compounds as donors	60	18	2.2e-29	15	4	2.13e-06
GO:0016071	protein targeting to nuclear inner membrane	132	148	2.66e-29	123	99	2.16e-21
GO:0000466	ribophagy	59	18	9.53e-29	15	4	2.13e-06
GO:0034622	S-adenosylhomocysteine metabolic process	152	201	2.62e-28	95	110	1.41e-10
GO:0000398	organic hydroxy compound transport	69	34	1.61e-27	79	40	1.19e-20
GO:0000377	Arp2/3 complex-mediated actin nucleation	69	35	3.95e-27	79	40	1.19e-20
GO:0055029	deoxyhypusine synthase activity	64	29	1.28e-26	56	17	1.18e-19
GO:0000428	box H/ACA snoRNP assembly	64	31	8.37e-26	56	17	1.18e-19
GO:0030880	glutamate-tRNA ligase activity	64	31	8.37e-26	56	20	3.09e-18
GO:0003723	telomeric RNA transcription	199	346	9.16e-26	196	198	6.41e-26
GO:0030686	DNA topological change	61	27	1.1e-25	12	4	5.87e-05
GO:0065003	mitochondrial electron transport, ubiquinol to cytochrome c	155	229	3.55e-25	98	112	4.29e-11
GO:0044763	protein targeting to membrane	745	2480	6.66e-25	846	2031	9.4e-11
GO:0000375	negative regulation of cellular amine metabolic process	69	44	5.96e-24	80	40	4.47e-21
GO:0005681	nuclear-transcribed mRNA catabolic process, nonsense-mediated decay	55	23	7.71e-24	69	25	4.62e-22
GO:0000278	tryptophan catabolic process	134	190	6.43e-23	116	129	1.71e-13
GO:0090501	cobalt ion binding	49	18	1.69e-22	17	6	2.11e-06
GO:0008380	protein acylation	77	64	2.57e-22	88	46	2.1e-22
GO:0071826	cytosolic calcium ion transport	71	54	5.37e-22	46	17	6.19e-15
GO:0000469	arabinose metabolic process	48	18	6.92e-22	14	5	1.89e-05
GO:0044427	response to osmotic stress	137	210	3.6e-21	157	261	4.55e-08
GO:0022618	purine nucleobase biosynthetic process	68	52	4.98e-21	43	16	5.43e-14
GO:0044699	peptidyl-lysine acetylation	746	2557	5.17e-21	848	2041	1.48e-10
GO:0030532	arginine homeostasis	44	15	6.96e-21	47	9	1.16e-19
GO:0000462	diphosphoinositol polyphosphate catabolic process	57	35	2.1e-20	2	0	0.0680647
GO:0032040	3-hydroxypalmitoyl-[acyl-carrier-protein] dehydratase activity	38	9	2.24e-20	32	3	4.44e-16
GO:0022607	negative regulation of transcription from RNA polymerase II promoter in response to iron ion starvation	199	401	6.76e-20	151	203	1.49e-12
GO:0016043	5'-3' exoribonuclease activity	433	1235	1.11e-19	445	698	2.74e-28
GO:0030490	rRNA export from nucleus	59	41	1.42e-19	28	8	1.15e-10
GO:0016591	cullin deneddylation	49	25	1.65e-19	40	14	1.72e-13
GO:0071824	telosome assembly	58	41	4.7e-19	22	31	0.0100805
GO:0042274	glycolipid translocation	66	56	5.62e-19	36	15	3.01e-11
GO:0007049	negative regulation of reciprocal meiotic recombination	199	411	5.86e-19	157	330	0.0008344
GO:0005694	galactose catabolic process	142	241	5.97e-19	160	271	8.33e-08
GO:0034471	negative regulation of transcription from RNA polymerase II promoter in response to oxidative stress	29	3	1.25e-18	1	1	0.453872
GO:0000967	calcium ion import	29	3	1.25e-18	1	1	0.453872
GO:0042273	citrulline metabolic process	50	29	1.29e-18	17	17	0.00233761
GO:0006379	TFIIH-class transcription factor binding	26	1	1.67e-18	17	3	5.5e-08
GO:0009059	glycine cleavage complex	325	848	2.04e-18	362	386	6.89e-47
GO:0005667	chorismate mutase activity	42	18	2.81e-18	43	17	1.44e-13
GO:0034645	nucleotide salvage	323	843	2.87e-18	360	384	1.46e-46
GO:0006261	vesicle	54	37	3.61e-18	63	41	7.2e-14
GO:0000280	single-stranded DNA binding	85	100	3.73e-18	81	79	1.36e-11
GO:0007067	mitochondrial alanyl-tRNA aminoacylation	84	99	6.4e-18	81	79	1.36e-11
GO:0000966	Mo-molybdopterin cofactor metabolic process	29	4	8.52e-18	1	1	0.453872
GO:0071428	nuclear telomeric heterochromatin	34	9	8.72e-18	8	19	0.408051
GO:0033750	regulation of amino acid import	34	9	8.72e-18	8	19	0.408051
GO:0071426	regulation of DNA replication involved in S phase	34	9	8.72e-18	8	19	0.408051
GO:0071166	negative regulation of chromatin silencing	34	9	8.72e-18	8	19	0.408051
GO:0033753	beta-glucan metabolic process	34	9	8.72e-18	8	19	0.408051
GO:0000054	negative regulation of apoptotic process	34	9	8.72e-18	8	19	0.408051
GO:0000087	cystathionine gamma-synthase activity	85	104	1.95e-17	84	81	3.77e-12
GO:0005684	protein-histidine N-methyltransferase activity	37	14	4.48e-17	11	1	3.39e-06
GO:0048285	transcription factor binding transcription factor activity	86	109	5.56e-17	81	84	1.01e-10
GO:0031261	mitochondrial pyruvate transport	22	0	6.8e-17	22	0	1.28e-13
GO:0000793	membrane lipid biosynthetic process	61	55	7.96e-17	45	53	1.52e-05
GO:0006383	phosphopantetheine binding	27	4	1.99e-16	25	2	4.33e-13
GO:0009058	regulation of tRNA export from nucleus	423	1255	2.04e-16	478	694	1.83e-37
GO:0006260	tRNA 2'-phosphotransferase activity	64	63	2.19e-16	65	56	5.62e-11
GO:0044454	asparagine catabolic process	103	157	3.69e-16	120	222	8.43e-05
GO:0016074	viral reproductive process	33	11	4.46e-16	4	7	0.317188
GO:0000447	ubiquitin-ubiquitin ligase activity	32	10	5.73e-16	1	0	0.260969
GO:0043144	diphosphoinositol-polyphosphate diphosphatase activity	30	8	8.54e-16	3	4	0.266589
GO:0006399	aromatic amino acid family biosynthetic process	75	91	1.23e-15	79	70	1.1e-12
GO:0090502	cellular biosynthetic process	33	12	1.38e-15	3	1	0.0571018
GO:0007059	ATP-dependent 3'-5' RNA helicase activity	70	81	2.23e-15	71	108	3.64e-05
GO:0044249	cell morphogenesis involved in conjugation	406	1209	2.46e-15	462	668	3.43e-36
GO:1901576	tRNA (5-methylaminomethyl-2-thiouridylate)-methyltransferase activity	413	1237	2.58e-15	473	678	4.84e-38
GO:0030687	extrinsic to vacuolar membrane	34	14	2.84e-15	7	3	0.00452419
GO:0005732	signaling adaptor activity	24	3	3.72e-15	30	2	6.82e-16
GO:0090305	TBP-class protein binding RNA polymerase II transcription factor activity	88	126	4.43e-15	38	25	8.64e-09
GO:0006352	UDP-glucose transport	35	16	5.19e-15	36	8	1.23e-14
GO:0000478	nucleotide transmembrane transport	32	12	5.59e-15	2	0	0.0680647
GO:0000479	carboxylic acid metabolic process	32	12	5.59e-15	2	0	0.0680647
GO:0005819	nuclear chromosome	55	51	5.94e-15	102	161	2.41e-06
GO:0000228	pyrimidine nucleotide transmembrane transporter activity	108	180	6.25e-15	124	235	0.000140837
GO:0006996	regulation of translational frameshifting	323	900	7.85e-15	345	571	5.4e-18
GO:0065004	negative regulation of protein polymerization	46	35	1.21e-14	22	31	0.0100805
GO:0001882	cation transmembrane transporter activity	216	522	1.66e-14	272	383	1.15e-20
GO:0006270	enzyme binding	27	7	1.91e-14	30	4	3.61e-14
GO:0003899	regulation of transcription initiation from RNA polymerase II promoter	27	7	1.91e-14	31	6	2.62e-13
GO:0034062	endoplasmic reticulum localization	27	7	1.91e-14	31	7	1.07e-12
GO:0003688	sphingolipid binding	25	5	2.24e-14	7	1	0.000503269
GO:0000226	actin cortical patch internalization	49	42	2.8e-14	38	66	0.0114318
GO:0032549	establishment of ER localization	215	522	2.87e-14	271	383	2.02e-20
GO:0032993	alpha-1,2-mannosyltransferase activity	36	20	4.74e-14	32	20	6.74e-08
GO:0000055	lithium ion import	21	2	6.42e-14	2	5	0.582117
GO:0005657	regulation of protein oligomerization	35	19	7.44e-14	44	20	7.87e-13
GO:0017076	nucleobase:cation symporter activity	214	525	7.97e-14	269	384	8.06e-20
GO:0030515	spindle pole body duplication associated with nuclear envelope	19	1	1.84e-13	27	3	2.49e-13
GO:0035639	cellular response to pheromone	211	521	2.13e-13	267	383	1.88e-19
GO:0001883	maturation of SSU-rRNA from tricistronic rRNA transcript (SSU-rRNA, 5.8S rRNA, LSU-rRNA)	211	522	2.49e-13	267	383	1.88e-19
GO:0032550	mRNA 5'-splice site recognition	211	522	2.49e-13	267	383	1.88e-19
GO:0032555	negative regulation of response to external stimulus	211	523	2.9e-13	267	384	2.43e-19
GO:0051301	kinetochore	105	186	2.92e-13	55	57	1.1e-07
GO:0005666	positive regulation of glycerol transport	17	0	3.32e-13	17	0	1.11e-10
GO:0046540	single-organism transport	23	5	4.67e-13	23	2	5.59e-12
GO:0005200	glucose mediated signaling pathway	27	10	6.93e-13	2	2	0.280319
GO:0051656	spindle pole	46	42	7.36e-13	15	51	0.776178
GO:0032553	DNA replication, synthesis of RNA primer	213	537	8.49e-13	267	398	8.11e-18
GO:0000794	(R,R)-butanediol dehydrogenase activity	49	49	1.17e-12	26	44	0.0266304
GO:0008186	purine deoxyribonucleotide catabolic process	25	8	1.23e-12	26	14	2.45e-07
GO:0008026	regulation of mitosis	38	28	1.43e-12	40	42	7.46e-06
GO:0070035	tubulin-dependent ATPase activity	38	28	1.43e-12	40	42	7.46e-06
GO:0071004	glucan endo-1,3-beta-D-glucosidase activity involved in ascospore release from ascus	22	5	2.11e-12	0	1	1
GO:0071010	secondary active monocarboxylate transmembrane transporter activity	22	5	2.11e-12	0	1	1
GO:0015630	SUMO ligase activity	57	68	2.3e-12	111	181	2.65e-06
GO:0007017	negative regulation of extrachromosomal rDNA circle accumulation involved in replicative cell aging	51	55	2.69e-12	40	82	0.0572104
GO:0031123	Piccolo NuA4 histone acetyltransferase complex	43	39	3.65e-12	34	30	3.28e-06
GO:0006366	S-methyl-5-thioribose-1-phosphate isomerase activity	75	114	4.48e-12	53	40	1.91e-10
GO:0022402	single-organism metabolic process	157	360	5.75e-12	140	310	0.00708495
GO:0000777	thiaminase activity	35	25	6.61e-12	30	35	0.000355497
GO:0005849	protein phosphatase type 1 regulator activity	18	2	7.9e-12	14	5	1.89e-05
GO:0007010	establishment of chromatin silencing at telomere	79	127	9.33e-12	77	132	0.000305954
GO:0005656	meiotic joint molecule formation	15	0	9.88e-12	14	0	6.44e-09
GO:0051641	anaphase-promoting complex-dependent proteasomal ubiquitin-dependent protein catabolic process	222	586	1.01e-11	246	517	2.1e-05
GO:0051640	ribonucleoprotein complex	52	61	1.41e-11	21	58	0.503995
GO:0000922	cell division	43	42	1.76e-11	83	133	3.23e-05
GO:0000779	P-P-bond-hydrolysis-driven protein transmembrane transporter activity	36	29	2.66e-11	31	39	0.000692854
GO:0006913	SWI/SNF complex	63	89	2.76e-11	44	68	0.00137036
GO:0051169	acetylglucosaminyltransferase activity	63	89	2.76e-11	44	68	0.00137036
GO:0004386	double-stranded DNA binding	44	45	2.77e-11	43	49	1.36e-05
GO:0006661	imidazoleglycerol-phosphate dehydratase activity	25	11	2.99e-11	26	7	3.27e-10
GO:0006378	ubiquinone-6 metabolic process	17	2	3.89e-11	14	5	1.89e-05
GO:0000778	nuclear migration involved in conjugation with cellular fusion	30	19	3.95e-11	19	30	0.0345111
GO:0043596	cell volume homeostasis	28	16	4.74e-11	44	18	1.31e-13
GO:0051168	cytokinesis, actomyosin contractile ring assembly	52	64	4.82e-11	34	52	0.00410435
GO:0000776	rRNA (adenine-N6-)-methyltransferase activity	36	30	4.83e-11	31	35	0.000191913
GO:0006367	RNA polymerase II core promoter sequence-specific DNA binding transcription factor activity	26	13	5e-11	28	4	4.25e-13
GO:0000775	perinuclear region of cytoplasm	41	40	5.12e-11	38	70	0.0217695
GO:0004549	regulation of lipoprotein lipase activity	14	0	5.38e-11	11	1	3.39e-06
GO:1901265	alcohol dehydrogenase (NAD) activity	254	715	5.39e-11	279	455	7.41e-15
GO:0000166	protein targeting to mitochondrion	254	715	5.39e-11	279	455	7.41e-15
GO:0036094	oligopeptide transport	259	734	5.75e-11	286	472	9.32e-15
GO:0000780	gamma-glutamyltransferase activity	32	23	5.93e-11	21	33	0.0261774
GO:1901362	snoRNA transcription	218	586	6.74e-11	173	200	1.09e-18
GO:0012505	bile acid-exporting ATPase activity	171	423	8.01e-11	154	247	1.09e-08
GO:0006506	intermediate filament-based process	22	8	8.59e-11	25	4	1.66e-11
GO:0017111	nuclear RNA surveillance	116	245	1.06e-10	120	178	2.45e-08
GO:0046907	mitochondrial translation	182	463	1.12e-10	174	356	0.000149119
GO:0008104	cellular response to extracellular stimulus	175	439	1.14e-10	191	345	1.4e-07
GO:0006267	ribosome binding	15	1	1.31e-10	3	0	0.0177419
GO:0000502	organelle	29	19	1.34e-10	25	16	2.42e-06
GO:0070925	positive regulation of transcription from RNA polymerase II promoter in response to a hypotonic environment	39	38	1.49e-10	31	23	9.71e-07
GO:0022403	glyoxylate catabolic process	129	290	2.19e-10	107	253	0.060034
GO:0016462	negative regulation of purine nucleotide metabolic process	120	262	2.48e-10	126	192	3.32e-08
GO:0016818	regulation of telomerase activity	120	262	2.48e-10	126	192	3.32e-08
GO:0016817	pyrimidine nucleotide-sugar transport	120	262	2.48e-10	126	193	4.13e-08
GO:0004004	protein-cysteine S-acyltransferase activity	21	8	3.46e-10	26	14	2.45e-07
GO:0003724	nicotinate phosphoribosyltransferase activity	25	14	4.22e-10	26	15	5.04e-07
GO:0006271	bile acid transmembrane transporter activity	23	11	4.3e-10	15	9	0.000181425
GO:0051649	phosphatidylcholine catabolic process	192	508	4.49e-10	184	386	0.000263692
GO:0000990	pyridoxal transport	20	7	4.75e-10	28	11	2.71e-09
GO:0030554	nuclear retention of pre-mRNA at the site of transcription	179	465	6.4e-10	229	319	1.23e-17
GO:0045184	ruffle membrane	156	387	7.59e-10	133	207	3.37e-08
GO:0007020	wybutosine biosynthetic process	17	4	9.31e-10	5	6	0.132758
GO:0009303	positive regulation of protein binding	21	9	9.52e-10	3	2	0.11531
GO:0005524	alanine metabolic process	177	461	9.62e-10	227	318	2.86e-17
GO:0005816	L-lysine catabolic process to acetyl-CoA via saccharopine	38	40	1.1e-09	83	133	3.23e-05
GO:0005815	chitin catabolic process	38	40	1.1e-09	83	133	3.23e-05
GO:0042255	heterochromatin assembly	30	24	1.12e-09	13	9	0.00105957
GO:0032559	thioester biosynthetic process	177	463	1.26e-09	227	319	3.72e-17
GO:0043168	hydrogen ion transporting ATP synthase activity, rotational mechanism	226	639	1.3e-09	283	479	1.43e-13
GO:0031126	leading edge membrane	20	8	1.37e-09	1	1	0.453872
GO:0006906	protein deglycosylation involved in glycoprotein catabolic process	24	14	1.49e-09	6	6	0.0654366
GO:0006505	manganese ion homeostasis	22	11	1.6e-09	25	5	7.5e-11
GO:0009247	heme transport	22	11	1.6e-09	25	7	1.01e-09
GO:0070897	nitrite reductase (NO-forming) activity	22	11	1.6e-09	1	0	0.260969
GO:0016887	cellular response to oxidative stress	87	171	2e-09	94	131	1.16e-07
GO:0044430	U2-type catalytic step 1 spliceosome	78	145	2.18e-09	129	231	1.41e-05
GO:0018130	glycerol kinase activity	203	560	2.26e-09	154	173	1.99e-17
GO:0005856	oxidoreductase activity, acting on diphenols and related substances as donors	81	154	2.33e-09	139	239	1.23e-06
GO:0022616	intra-Golgi vesicle-mediated transport	23	13	2.37e-09	15	12	0.00106138
GO:0043628	long-chain fatty-acyl-CoA metabolic process	26	18	2.42e-09	17	8	1.3e-05
GO:0005669	amide binding	13	1	3.4e-09	15	1	2.02e-08
GO:0004298	cellular response to methionine	13	1	3.4e-09	11	4	0.000171309
GO:0070003	acetyl-CoA:L-glutamate N-acetyltransferase activity	13	1	3.4e-09	11	4	0.000171309
GO:0046467	endosomal transport	29	24	3.45e-09	33	15	6.2e-10
GO:0033036	negative regulation of organelle organization	195	538	5.19e-09	216	385	7.48e-09
GO:0015031	phosphatidylinositol phospholipase C activity	149	377	5.74e-09	129	200	4.7e-08
GO:0043631	ribonuclease III activity	18	7	7.73e-09	16	9	7.25e-05
GO:0000470	regulation of cell budding	18	7	7.73e-09	3	0	0.0177419
GO:0032774	envelope	154	397	8.5e-09	96	62	1.02e-20
GO:0034963	purine-containing compound biosynthetic process	11	0	8.65e-09	1	1	0.453872
GO:0033967	UMP biosynthetic process	11	0	8.65e-09	1	1	0.453872
GO:0051123	lagging strand elongation	20	10	9.07e-09	1	0	0.260969
GO:0034654	nicotinamide metabolic process	184	505	1.15e-08	125	135	4.13e-15
GO:0019438	arginine biosynthetic process	196	549	1.25e-08	146	164	1.52e-16
GO:0005685	regulation of iron ion transport	14	3	2.08e-08	13	1	2.64e-07
GO:0005839	immune effector process	13	2	2.11e-08	11	3	5.98e-05
GO:0005847	inositol phosphate biosynthetic process	13	2	2.11e-08	10	5	0.00112508
GO:0000463	acylglycerol biosynthetic process	17	7	3.05e-08	3	0	0.0177419
GO:0006351	nuclear export signal receptor activity	151	397	3.46e-08	90	61	1.1e-18
GO:0006360	3-dehydroquinate dehydratase activity	22	15	3.61e-08	22	5	2.51e-09
GO:0006664	leucine-tRNA ligase activity	22	15	3.61e-08	25	10	2.35e-08
GO:0005515	regulation of histone acetylation	174	480	4.24e-08	290	507	1.27e-12
GO:0000027	peptide binding	20	12	4.66e-08	8	7	0.0222151
GO:0000172	farnesyl-diphosphate farnesyltransferase activity	10	0	4.69e-08	9	0	5.5e-06
GO:0030677	tRNA modification	10	0	4.69e-08	8	1	0.000146486
GO:0000171	mitochondrial glutamyl-tRNA aminoacylation	10	0	4.69e-08	6	0	0.000313115
GO:0004526	cellular response to freezing	10	0	4.69e-08	7	1	0.000503269
GO:0042729	oxidoreductase activity, acting on NADH or NADPH	10	0	4.69e-08	0	9	1
GO:0022411	sphingoid metabolic process	29	29	5.09e-08	11	22	0.222313
GO:0003682	cellular response to unfolded protein	40	54	5.19e-08	8	11	0.0953906
GO:0006281	positive regulation of protein dephosphorylation	85	181	5.36e-08	50	140	0.500695
GO:0006353	cellular membrane fusion	19	11	7.49e-08	4	11	0.577847
GO:0000393	demethylation	14	4	7.77e-08	6	0	0.000313115
GO:0043601	positive regulation of spindle pole body separation	14	4	7.77e-08	11	5	0.000419009
GO:0030894	positive regulation of ubiquitin-protein ligase activity involved in mitotic cell cycle	14	4	7.77e-08	11	5	0.000419009
GO:0046474	positive regulation of establishment of bipolar cell polarity regulating cell shape	29	30	8.25e-08	30	21	7.08e-07
GO:0017025	amino acid transmembrane transport	11	1	8.63e-08	1	3	0.701832
GO:0030474	high affinity iron permease complex	13	3	9.36e-08	3	1	0.0571018
GO:0000983	response to UV	13	3	9.36e-08	0	1	1
GO:0044450	pyrimidine ribonucleoside catabolic process	12	2	9.99e-08	5	3	0.0325818
GO:0005682	UDP-N-acetylmuramate dehydrogenase activity	12	2	9.99e-08	3	2	0.11531
GO:0044271	RNA transport	202	590	1.03e-07	154	202	2.12e-13
GO:0034613	detoxification of nitrogen compound	123	309	1.08e-07	191	344	1.19e-07
GO:0006643	conversion of ds siRNA to ss siRNA involved in RNA interference	30	33	1.22e-07	33	19	1.39e-08
GO:0042175	NMS complex	106	253	1.23e-07	93	109	3.45e-10
GO:0048193	mannosyl-oligosaccharide glucosidase activity	63	119	1.26e-07	57	79	3.45e-05
GO:0016050	TOR signaling cascade	31	36	1.71e-07	9	22	0.420925
GO:0017038	metabolic process	44	68	1.88e-07	33	26	9.81e-07
GO:0045017	spindle checkpoint	29	32	2.07e-07	31	23	9.71e-07
GO:0003743	deoxyhypusine monooxygenase activity	21	16	2.26e-07	20	17	0.000260859
GO:0006626	monocarboxylic acid transport	27	28	2.4e-07	29	20	9.1e-07
GO:0007051	histone methyltransferase activity	22	18	2.46e-07	19	24	0.00751014
GO:0030681	GTPase activity	9	0	2.55e-07	8	1	0.000146486
GO:0005655	karyogamy involved in conjugation with cellular fusion	9	0	2.55e-07	8	1	0.000146486
GO:0034965	rRNA pseudouridine synthesis	9	0	2.55e-07	1	0	0.260969
GO:0031070	mitotic cell cycle	9	0	2.55e-07	1	1	0.453872
GO:0006369	peroxisomal part	16	8	2.94e-07	3	8	0.578438
GO:0070727	proteasomal ubiquitin-independent protein catabolic process	126	327	3.16e-07	193	345	6.65e-08
GO:0046488	transcription factor TFIIE complex	28	31	3.53e-07	29	19	4.93e-07
GO:0008033	cytidine transmembrane transporter activity	43	68	4.12e-07	33	62	0.0372211
GO:0000176	ion transmembrane transporter activity	12	3	4.15e-07	11	1	3.39e-06
GO:0032984	regulation of lipase activity	25	25	4.29e-07	9	14	0.11933
GO:0000086	negative regulation of G1/S transition of mitotic cell cycle by negative regulation of transcription from RNA polymerase II promoter	22	19	4.39e-07	3	10	0.699873
GO:0022624	protein maturation by iron-sulfur cluster transfer	15	7	4.51e-07	13	5	5.41e-05
GO:0005838	homoserine metabolic process	15	7	4.51e-07	13	5	5.41e-05
GO:0005635	extrachromosomal circular DNA localization involved in cell aging	52	93	4.64e-07	46	83	0.00953004
GO:0016779	saccharopine dehydrogenase (NADP+, L-glutamate-forming) activity	46	77	5.42e-07	53	31	7.12e-13
GO:0000988	ATP synthesis coupled proton transport	49	86	6.6e-07	40	40	3.42e-06
GO:0031124	xylulose metabolic process	24	24	7.32e-07	15	17	0.00888747
GO:0044432	positive regulation of nucleotide metabolic process	106	266	8.61e-07	100	116	4.78e-11
GO:0005789	mRNA cleavage	100	246	8.8e-07	92	103	8.35e-11
GO:0043632	ligase activity, forming aminoacyl-tRNA and related compounds	67	141	1.06e-06	65	119	0.00299912
GO:0051300	regulation of histone H4 acetylation	15	8	1.07e-06	5	4	0.0578021
GO:0031023	mitochondrial ATP synthesis coupled proton transport	15	8	1.07e-06	5	5	0.0913765
GO:0048284	spindle stabilization	29	36	1.11e-06	7	17	0.441592
GO:0051329	regulation of sulfate assimilation	42	69	1.18e-06	17	28	0.0561457
GO:0051325	[methionine synthase] reductase activity	42	69	1.18e-06	17	33	0.132888
GO:0042157	nuclear pore complex assembly	23	23	1.25e-06	28	11	2.71e-09
GO:0006497	HMG box domain binding	23	23	1.25e-06	27	11	7.6e-09
GO:0042158	age-dependent general metabolic decline	23	23	1.25e-06	27	11	7.6e-09
GO:0016876	positive regulation of sulfur metabolic process	20	17	1.27e-06	32	3	4.44e-16
GO:0004812	ergosterol biosynthetic process	20	17	1.27e-06	32	3	4.44e-16
GO:0016875	cellular protein localization	20	17	1.27e-06	32	3	4.44e-16
GO:0006418	cellular response to cation stress	20	17	1.27e-06	32	4	3e-15
GO:0000145	negative regulation of transmembrane transport	8	0	1.38e-06	6	1	0.00170325
GO:0030915	adenosine deaminase activity	8	0	1.38e-06	6	2	0.00530321
GO:0043614	sequence-specific DNA binding RNA polymerase III transcription factor activity	8	0	1.38e-06	1	0	0.260969
GO:0071103	borate transmembrane transporter activity	32	44	1.5e-06	22	41	0.074917
GO:0006888	nucleotide-excision repair factor 4 complex	34	49	1.52e-06	36	36	1.05e-05
GO:0000245	cellular bud neck contractile ring	14	7	1.68e-06	20	2	2.52e-10
GO:0071042	transcription factor complex	11	3	1.81e-06	11	1	3.39e-06
GO:0071047	purine nucleobase metabolic process	11	3	1.81e-06	11	1	3.39e-06
GO:0000279	lactate transport	97	241	1.84e-06	96	231	0.0935528
GO:0008654	dolichyl-phosphate-glucose-glycolipid alpha-glucosyltransferase activity	34	50	2.11e-06	36	27	1.51e-07
GO:0030847	RNA interference	9	1	2.12e-06	1	1	0.453872
GO:0005665	sporulation resulting in formation of a cellular spore	10	2	2.15e-06	9	1	4.21e-05
GO:0000942	positive regulation of phospholipid biosynthetic process	10	2	2.15e-06	0	9	1
GO:0000940	organelle organization	10	2	2.15e-06	0	9	1
GO:0003968	histone H2B conserved C-terminal lysine ubiquitination	10	2	2.15e-06	0	1	1
GO:0007052	uptake transmembrane transporter activity	19	16	2.16e-06	17	19	0.00498476
GO:0006886	myosin binding	97	243	2.46e-06	129	199	3.79e-08
GO:0043161	monocarboxylic acid biosynthetic process	41	69	2.48e-06	41	62	0.0014654
GO:0010498	protein stabilization	41	69	2.48e-06	41	64	0.00225384
GO:0000459	guanosine-containing compound catabolic process	13	6	2.59e-06	11	4	0.000171309
GO:0090503	chromosome, telomeric region	13	6	2.59e-06	11	4	0.000171309
GO:0005783	response to hydroperoxide	124	340	3.93e-06	149	411	0.402401
GO:0008134	histone H3-K4 demethylation	29	40	4.86e-06	1	4	0.779709
GO:0031298	cellular response to acidity	15	10	4.92e-06	0	2	1
GO:0000084	galactosylxylosylprotein 3-beta-galactosyltransferase activity	11	4	5.65e-06	6	4	0.0242277
GO:0051320	nicotinamide riboside hydrolase activity	11	4	5.65e-06	6	4	0.0242277
GO:0070816	sulfur amino acid metabolic process	11	4	5.65e-06	2	2	0.280319
GO:0008135	methylation	25	31	6.02e-06	26	32	0.00147742
GO:0043039	intramolecular oxidoreductase activity, interconverting aldoses and ketoses	20	20	6.22e-06	32	4	3e-15
GO:0043038	chromatin-mediated maintenance of transcription	20	20	6.22e-06	32	4	3e-15
GO:0072655	cellular response to manganese ion	27	36	6.63e-06	30	23	2.19e-06
GO:0070585	establishment of protein localization to vacuole	27	36	6.63e-06	30	23	2.19e-06
GO:0034455	induction of conjugation upon nitrogen starvation	7	0	7.48e-06	6	0	0.000313115
GO:0019774	mitochondrion organization	7	0	7.48e-06	6	1	0.00170325
GO:0000177	removal of nonhomologous ends	10	3	7.75e-06	9	1	4.21e-05
GO:0006272	histone H3-K56 acetylation	10	3	7.75e-06	3	0	0.0177419
GO:0006974	positive regulation of diacylglycerol biosynthetic process	88	221	7.99e-06	59	170	0.572881
GO:0006413	SAM domain binding	22	25	8.5e-06	24	24	0.000313563
GO:0051493	chromatin silencing at centromere	22	25	8.5e-06	17	17	0.00233761
GO:0000724	negative regulation of mitotic metaphase/anaphase transition	22	25	8.5e-06	10	20	0.237827
GO:0006259	choline kinase activity	128	361	8.51e-06	111	247	0.017511
GO:0016073	N-acetylglucosamine metabolic process	15	11	9.65e-06	7	6	0.030351
GO:0000178	positive regulation of DNA-dependent DNA replication	12	6	9.71e-06	11	2	1.68e-05
GO:0000467	cellular alkane metabolic process	12	6	9.71e-06	11	4	0.000171309
GO:0030261	protoporphyrinogen oxidase activity	12	6	9.71e-06	12	7	0.000722128
GO:0005675	actin binding	9	2	9.75e-06	7	3	0.00452419
GO:0000349	mitotic checkpoint complex	8	1	1.04e-05	3	0	0.0177419
GO:0000819	proton-transporting ATP synthase complex, coupling factor F(o)	31	48	1.26e-05	69	65	1.78e-10
GO:0030150	negative regulation of induction of conjugation with cellular fusion	13	8	1.34e-05	14	4	6.54e-06
GO:0008320	folic acid-containing compound metabolic process	13	8	1.34e-05	10	2	5.5e-05
GO:0032561	R2TP complex	36	62	1.48e-05	42	69	0.0039777
GO:0005525	cellular response to redox state	36	62	1.48e-05	42	69	0.0039777
GO:0019001	signal transduction involved in cell cycle checkpoint	36	62	1.48e-05	42	69	0.0039777
GO:0071038	nucleotide biosynthetic process	11	5	1.5e-05	11	1	3.39e-06
GO:0016078	2,4-dienoyl-CoA reductase (NADPH) activity	11	5	1.5e-05	13	3	6.11e-06
GO:0008301	substrate-specific transporter activity	12	7	2.19e-05	1	1	0.453872
GO:0005736	ATP:ADP antiporter activity	10	4	2.26e-05	11	3	5.98e-05
GO:0000070	tyrosine catabolic process	29	45	2.46e-05	69	62	4.67e-11
GO:0003697	threonine biosynthetic process	22	28	2.88e-05	11	13	0.0287289
GO:0006890	global genome nucleotide-excision repair	15	13	3.22e-05	11	8	0.00325246
GO:0009225	polyol transport	9	3	3.25e-05	5	7	0.180846
GO:0030688	pyrimidine ribonucleoside monophosphate metabolic process	9	3	3.25e-05	1	4	0.779709
GO:0045898	mitochondrial RNA processing	9	3	3.25e-05	0	1	1
GO:0000154	plasmid recombination	11	6	3.55e-05	10	5	0.00112508
GO:0008094	mitotic sister chromatid segregation	27	41	3.55e-05	21	43	0.138868
GO:0042623	GTP-dependent polyribonucleotide 5'-hydroxyl-kinase activity	57	129	3.58e-05	66	99	5.03e-05
GO:0033365	kinase binding	84	219	3.87e-05	69	141	0.0153305
GO:0042555	maintenance of protein location in cell cortex of cell tip	6	0	4.05e-05	6	0	0.000313115
GO:0005664	glycerolipid biosynthetic process	6	0	4.05e-05	5	0	0.00120335
GO:0000796	regulation of transcription from RNA polymerase II promoter by pheromones	6	0	4.05e-05	5	0	0.00120335
GO:0000808	RNA polymerase II transcription factor binding transcription factor activity	6	0	4.05e-05	5	0	0.00120335
GO:0000127	endoplasmic reticulum part	6	0	4.05e-05	4	1	0.0182963
GO:0005786	CoA carboxylase activity	6	0	4.05e-05	3	1	0.0571018
GO:0008312	oxidoreductase activity, acting on the CH-CH group of donors, oxygen as acceptor	6	0	4.05e-05	3	1	0.0571018
GO:0048500	regulation of mRNA stability involved in response to stress	6	0	4.05e-05	3	1	0.0571018
GO:0000387	modified amino acid transport	6	0	4.05e-05	4	4	0.12937
GO:0006617	regulation of sulfur amino acid metabolic process	6	0	4.05e-05	0	1	1
GO:0008541	negative regulation of microtubule polymerization or depolymerization	8	2	4.34e-05	4	3	0.0809759
GO:0008610	lipoprotein metabolic process	59	137	4.68e-05	72	100	3.41e-06
GO:0006302	pyrimidine nucleobase salvage	34	61	4.76e-05	14	29	0.210482
GO:0048280	tRNA 5'-leader removal	7	1	5.01e-05	2	0	0.0680647
GO:0009226	sterol import	7	1	5.01e-05	3	4	0.266589
GO:0006696	medial cortical node	13	10	5.2e-05	17	23	0.017344
GO:0044108	tryptophanyl-tRNA aminoacylation	13	10	5.2e-05	17	23	0.017344
GO:0016129	cysteine-type endopeptidase activity	13	10	5.2e-05	17	23	0.017344
GO:0007076	positive regulation of protein targeting to membrane	10	5	5.66e-05	6	3	0.0124056
GO:0000725	5'-3' exodeoxyribonuclease activity	24	35	6.04e-05	10	25	0.432044
GO:0090407	hexokinase activity	64	155	6.13e-05	62	81	4.2e-06
GO:0033043	filamentous actin	49	107	6.29e-05	66	97	3.19e-05
GO:0006403	RNA-directed RNA polymerase complex	43	89	6.85e-05	30	33	0.000178676
GO:0046930	GMP salvage	25	38	6.95e-05	23	31	0.00595128
GO:0006605	Golgi to endosome transport	73	186	7.03e-05	59	111	0.00705893
GO:0000291	URM1 activating enzyme activity	11	7	7.59e-05	11	1	3.39e-06
GO:0071046	centromere complex assembly	11	7	7.59e-05	11	1	3.39e-06
GO:0071029	positive regulation of sulfite transport by positive regulation of transcription from RNA polymerase II promoter	11	7	7.59e-05	11	1	3.39e-06
GO:0043634	detection of carbohydrate stimulus	11	7	7.59e-05	13	3	6.11e-06
GO:0000152	spliceosome conformational change to release U4 (or U4atac) and U1 (or U11)	11	7	7.59e-05	12	4	5.87e-05
GO:0042790	plasma membrane organization	11	7	7.59e-05	3	1	0.0571018
GO:0071806	mitochondrial valyl-tRNA aminoacylation	30	52	8.24e-05	28	21	3.71e-06
GO:0065002	vesicle fusion with endoplasmic reticulum	30	52	8.24e-05	28	21	3.71e-06
GO:0005643	negative regulation of DNA damage checkpoint	24	36	8.32e-05	22	30	0.00776658
GO:0050658	protein farnesyltransferase activity	39	78	8.44e-05	28	32	0.00044351
GO:0051236	response to aluminum ion	39	78	8.44e-05	28	32	0.00044351
GO:0006614	cellular response to stress	12	9	8.84e-05	7	4	0.00965234
GO:0006613	TFIIK complex	12	9	8.84e-05	7	5	0.0179997
GO:0048278	protein homooligomerization	13	11	9.43e-05	8	8	0.0344693
GO:0071027	response to freezing	14	13	9.5e-05	13	2	1.51e-06
GO:0071025	mRNA polyadenylation	14	13	9.5e-05	13	2	1.51e-06
GO:0051128	cellular potassium ion transport	69	175	9.93e-05	83	185	0.0377589
GO:0006511	positive regulation of nuclease activity	56	132	0.0001	52	116	0.0870737
GO:0043167	negative regulation of cellular process	330	1184	0.000109066	400	961	0.000673163
GO:0008565	charged-tRNA amino acid modification	24	37	0.000113425	20	27	0.0101223
GO:0019941	posttranslational protein targeting to membrane, translocation	56	133	0.000117126	52	116	0.0870737
GO:0006839	tRNA-intron endonuclease complex	28	48	0.000122738	31	61	0.06254
GO:0070651	regulation of adenylate cyclase activity	10	6	0.000125784	11	2	1.68e-05
GO:0006904	aldehyde dehydrogenase [NAD(P)+] activity	10	6	0.000125784	5	4	0.0578021
GO:0031110	phosphatidylinositol 3-kinase complex I	10	6	0.000125784	2	3	0.390324
GO:0060260	respiratory chain complex II assembly	10	6	0.000125784	1	2	0.596454
GO:2000142	filamentous growth of a population of unicellular organisms	10	6	0.000125784	1	2	0.596454
GO:0050657	ESCRT III complex	39	80	0.000127694	28	32	0.00044351
GO:0005832	cadmium ion transport	8	3	0.000133257	8	0	2.12e-05
GO:0008375	phosphatidylinositol kinase activity	8	3	0.000133257	6	6	0.0654366
GO:0045899	histone deubiquitination	8	3	0.000133257	0	1	1
GO:0000056	regulation of ketone biosynthetic process	8	3	0.000133257	0	6	1
GO:0005085	intramolecular transferase activity, phosphotransferases	19	25	0.000136701	12	22	0.15165
GO:0006289	regulation of protein desumoylation	21	30	0.000140688	9	20	0.336234
GO:0005048	transposon integration	15	16	0.00014756	1	5	0.837257
GO:0043633	stress granule assembly	11	8	0.00015017	13	3	6.11e-06
GO:0007346	replication fork progression beyond termination site	35	69	0.000155598	140	134	7.36e-20
GO:0034661	positive regulation of protein metabolic process	14	14	0.000157748	14	4	6.54e-06
GO:0044107	voltage-gated chloride channel activity	14	14	0.000157748	17	23	0.017344
GO:0031125	cellular response to nutrient	12	10	0.000161834	11	5	0.000419009
GO:0031163	actin filament-based process	12	10	0.000161834	8	10	0.0708558
GO:0016226	COPII vesicle coat	12	10	0.000161834	8	10	0.0708558
GO:0008204	inactivation of MAPK activity involved in osmosensory signaling pathway	13	12	0.000163372	17	23	0.017344
GO:0016128	cytoplasmic ubiquitin ligase complex	13	12	0.000163372	17	23	0.017344
GO:0022406	external encapsulating structure	13	12	0.000163372	8	8	0.0344693
GO:0031201	succinate transmembrane transport	13	12	0.000163372	1	0	0.260969
GO:0006405	positive regulation of transcription by galactose	30	55	0.00017489	27	32	0.000816947
GO:0006650	negative regulation of transcription from RNA polymerase II promoter in response to iron	32	61	0.000185369	34	42	0.000307117
GO:0017069	purine nucleobase salvage	7	2	0.000189305	4	0	0.00462193
GO:0006268	lys-arg specific dibasic protein processing	7	2	0.000189305	0	1	1
GO:0051276	intrinsic to nuclear inner membrane	106	311	0.000191797	122	264	0.00673908
GO:0006606	(1->6)-beta-D-glucan metabolic process	19	26	0.000196008	8	7	0.0222151
GO:0044744	DNA-directed DNA polymerase activity	19	26	0.000196008	8	7	0.0222151
GO:0051170	tRNA (guanine-N2-)-methyltransferase activity	19	26	0.000196008	8	8	0.0344693
GO:0005874	negative regulation of protein ubiquitination involved in ubiquitin-dependent protein catabolic process	24	39	0.000204497	19	41	0.198353
GO:0072599	mitochondrial inner membrane protein insertion complex	16	19	0.000206062	13	6	0.000130486
GO:0045047	nucleologenesis	16	19	0.000206062	13	6	0.000130486
GO:0005686	developmental process	9	5	0.0002066	12	3	1.93e-05
GO:0004659	regulation of cellular carbohydrate metabolic process	9	5	0.0002066	7	7	0.0473202
GO:0032508	2-polyprenyl-6-methoxy-1,4-benzoquinone methyltransferase activity	9	5	0.0002066	2	2	0.280319
GO:0034453	establishment of spindle orientation	9	5	0.0002066	12	31	0.450566
GO:0008608	iron incorporation into metallo-sulfur cluster	9	5	0.0002066	11	30	0.517103
GO:0003923	regulation of Rho GTPase activity	5	0	0.000218789	5	0	0.00120335
GO:0017176	nuclear polyadenylation-dependent antisense transcript catabolic process	5	0	0.000218789	5	0	0.00120335
GO:0016255	nucleic acid metabolic process	5	0	0.000218789	5	0	0.00120335
GO:0042765	aspartate carbamoyltransferase activity	5	0	0.000218789	5	0	0.00120335
GO:0070209	glutamine family amino acid catabolic process	5	0	0.000218789	6	1	0.00170325
GO:0004661	pheromone activity	5	0	0.000218789	4	0	0.00462193
GO:0018344	negative regulation of cell-substrate adhesion	5	0	0.000218789	4	0	0.00462193
GO:0030689	double-strand break repair via nonhomologous end joining	5	0	0.000218789	4	0	0.00462193
GO:0005663	guanyl-nucleotide exchange factor complex	5	0	0.000218789	5	1	0.00565452
GO:0000390	oxidoreductase activity, acting on superoxide radicals as acceptor	5	0	0.000218789	3	0	0.0177419
GO:0044743	gamma-glutamylcyclotransferase activity	25	42	0.000222294	25	19	1.42e-05
GO:0006323	ACP phosphopantetheine attachment site binding	22	34	0.000222698	19	39	0.155723
GO:0000184	histone deacetylase complex	15	17	0.000230598	16	9	7.25e-05
GO:0003678	regulation of protein binding	15	17	0.000230598	16	27	0.0713191
GO:0019773	box H/ACA snoRNA processing	6	1	0.000238358	5	2	0.0155327
GO:0000112	histone methyltransferase activity (H4-K20 specific)	6	1	0.000238358	4	1	0.0182963
GO:0000441	preribosome, large subunit precursor	6	1	0.000238358	4	2	0.0435798
GO:0005658	vesicle localization	6	1	0.000238358	4	2	0.0435798
GO:0000439	positive regulation of calcium ion transport into cytosol	6	1	0.000238358	4	2	0.0435798
GO:0003677	GTP binding	140	440	0.000241077	116	244	0.00412051
GO:0034427	small GTPase binding	10	7	0.000254826	11	1	3.39e-06
GO:0043928	acetate transmembrane transporter activity	10	7	0.000254826	11	1	3.39e-06
GO:0070478	DNA-7-methyladenine glycosylase activity	10	7	0.000254826	11	1	3.39e-06
GO:0016586	adenylate cyclase-activating glucose-activated G-protein coupled receptor signaling pathway	10	7	0.000254826	6	7	0.09551
GO:0016180	acid phosphatase activity	10	7	0.000254826	2	4	0.491966
GO:0070507	positive regulation of cell-cell adhesion	13	13	0.000271689	5	6	0.132758
GO:0032886	L-threonine ammonia-lyase activity	13	13	0.000271689	5	7	0.180846
GO:0004003	cellular response to sterol depletion	12	11	0.000281629	14	27	0.158351
GO:0008017	CoA hydrolase activity	12	11	0.000281629	1	8	0.934412
GO:0006944	positive regulation of L-glutamate import	26	46	0.000308039	13	30	0.320165
GO:0061025	regulation of tetrapyrrole metabolic process	26	46	0.000308039	13	30	0.320165
GO:2000112	regulation of cellular amide catabolic process	186	621	0.000317369	147	392	0.27044
GO:0007062	protein import into mitochondrial intermembrane space	20	30	0.000321536	13	15	0.015926
GO:0034504	cytoplasmic vesicle membrane	20	30	0.000321536	9	14	0.11933
GO:0031145	mannosyltransferase activity	8	4	0.00033468	11	3	5.98e-05
GO:0005744	early endosome to Golgi transport	8	4	0.00033468	7	3	0.00452419
GO:0000182	U6 snRNA binding	8	4	0.00033468	4	2	0.0435798
GO:0045943	transcription export complex	8	4	0.00033468	3	1	0.0571018
GO:0016126	pre-mRNA 5'-splice site binding	15	18	0.000351054	17	23	0.017344
GO:0006694	phytoceramidase activity	15	18	0.000351054	17	23	0.017344
GO:0010556	regulation of replicative cell aging	186	623	0.000364656	147	392	0.27044
GO:0044265	mitochondrial proton-transporting ATP synthase, central stalk	87	250	0.000426438	89	192	0.0182067
GO:0010833	alditol:NADP+ 1-oxidoreductase activity	9	6	0.000431654	2	3	0.390324
GO:0015616	hexose:hydrogen symporter activity	9	6	0.000431654	0	1	1
GO:0006612	RNA modification	20	31	0.000438212	15	11	0.000619892
GO:1901137	ncRNA 3'-end processing	61	159	0.00044522	60	96	0.000388741
GO:0019843	biotin-[propionyl-CoA-carboxylase (ATP-hydrolyzing)] ligase activity	18	26	0.000459211	17	21	0.00967827
GO:0007096	sodium channel activity	12	12	0.000468926	10	4	0.000489233
GO:0034502	Rab GDP-dissociation inhibitor activity	12	12	0.000468926	14	14	0.00561619
GO:0006273	tRNA 3'-trailer cleavage, endonucleolytic	10	8	0.000478466	7	8	0.0692872
GO:0032986	amide transport	10	8	0.000478466	1	1	0.453872
GO:0031498	1-phosphatidylinositol-4-phosphate 5-kinase activity	10	8	0.000478466	1	1	0.453872
GO:0006337	peroxisome fission	10	8	0.000478466	1	1	0.453872
GO:0000109	diaminopimelate metabolic process	11	10	0.000486629	7	12	0.205673
GO:0008540	DNA topoisomerase type I activity	7	3	0.000529677	9	1	4.21e-05
GO:0033553	phosphatidylethanolamine metabolic process	7	3	0.000529677	0	5	1
GO:0043566	protein transporter activity	31	63	0.00054314	18	30	0.0538952
GO:0070972	regulation of G0 to G1 transition	17	24	0.00054573	13	15	0.015926
GO:0006644	oxidoreductase activity, acting on a heme group of donors, oxygen as acceptor	39	88	0.000573203	41	52	0.00011387
GO:0051603	chromatin modification	56	144	0.000581732	53	130	0.206637
GO:0015931	positive regulation of mitotic cell cycle	43	101	0.000592071	32	47	0.00340038
GO:0016772	regulation of histone H2B conserved C-terminal lysine ubiquitination	92	272	0.000630847	115	179	3.12e-07
GO:0046486	fungal-type cell wall beta-glucan metabolic process	32	67	0.000661238	34	48	0.00161214
GO:0006406	phosphoglycerate dehydrogenase activity	22	38	0.000691029	23	27	0.00179538
GO:0043254	3,4-dihydroxy-2-butanone-4-phosphate synthase activity	19	30	0.000714875	9	10	0.0371204
GO:0000989	regulation of histone methylation	36	80	0.000741623	12	29	0.377841
GO:0016973	mitochondrial RNA modification	12	13	0.000750976	8	9	0.0505865
GO:0044267	establishment of protein localization to mitochondrion	262	940	0.000778756	361	770	3.09e-07
GO:0010468	pyruvate dehydrogenase (acetyl-transferring) kinase activity	182	619	0.000801931	131	390	0.716569
GO:0006384	inositol trisphosphate kinase activity	6	2	0.000802995	9	1	4.21e-05
GO:0005688	polarisome	6	2	0.000802995	7	0	8.14e-05
GO:0005885	phospholipid:diacylglycerol acyltransferase activity	6	2	0.000802995	7	0	8.14e-05
GO:0000120	mitochondrial ribonuclease P complex	6	2	0.000802995	8	1	0.000146486
GO:0030126	L-valine transaminase activity	6	2	0.000802995	7	1	0.000503269
GO:0042727	positive regulation of cyclic nucleotide metabolic process	6	2	0.000802995	7	2	0.00175201
GO:0042726	microtubule anchoring at spindle pole body	6	2	0.000802995	7	2	0.00175201
GO:0006370	DNA-3-methyladenine glycosylase activity	6	2	0.000802995	4	0	0.00462193
GO:0034501	glucosamine-containing compound catabolic process	6	2	0.000802995	8	7	0.0222151
GO:0071014	rDNA spacer replication fork barrier binding	6	2	0.000802995	1	0	0.260969
GO:0071013	coated vesicle membrane	6	2	0.000802995	0	1	1
GO:0071035	N-terminal protein acetyltransferase complex	9	7	0.000824914	11	1	3.39e-06
GO:0005680	synaptonemal complex disassembly	9	7	0.000824914	11	2	1.68e-05
GO:0006783	eukaryotic initiation factor 4E binding	9	7	0.000824914	6	7	0.09551
GO:0006779	regulation of DNA replication termination	9	7	0.000824914	6	8	0.131652
GO:0033014	post-chaperonin tubulin folding pathway	9	7	0.000824914	6	8	0.131652
GO:0032392	serine family amino acid biosynthetic process	9	7	0.000824914	2	2	0.280319
GO:0034472	signal transduction by phosphorylation	9	7	0.000824914	0	2	1
GO:0034629	proton-dependent oligopeptide secondary active transmembrane transporter activity	10	9	0.00084324	6	22	0.777919
GO:0051252	dipeptide transporter activity	157	522	0.000860807	116	337	0.617482
GO:0031326	monopolin complex	188	645	0.000927055	150	409	0.353472
GO:0009889	response to light stimulus	188	645	0.000927055	150	410	0.363513
GO:0003924	dynein complex	24	45	0.000965882	25	31	0.00194425
GO:0044087	GMP biosynthetic process	25	48	0.000988198	20	44	0.209065
GO:0060255	ISWI complex	205	714	0.00100295	169	458	0.315824
GO:0051028	methylene-fatty-acyl-phospholipid synthase activity	29	60	0.00100839	23	27	0.00179538
GO:0019219	1-acylglycerophosphocholine O-acyltransferase activity	176	599	0.00101869	145	396	0.363129
GO:0042277	septin ring organization	15	21	0.00108049	1	8	0.934412
GO:0008318	mating projection membrane	5	1	0.00111044	5	2	0.0155327
GO:0097354	carbamoyl phosphate metabolic process	5	1	0.00111044	5	2	0.0155327
GO:0018342	receptor signaling complex scaffold activity	5	1	0.00111044	5	2	0.0155327
GO:0000506	dicarboxylic acid transport	5	1	0.00111044	3	0	0.0177419
GO:0016408	astral microtubule	5	1	0.00111044	4	1	0.0182963
GO:0003689	nicotinamide riboside biosynthetic process	5	1	0.00111044	6	5	0.0417181
GO:0042721	polyadenylation-dependent snoRNA 3'-end processing	5	1	0.00111044	3	1	0.0571018
GO:0008278	spermine transmembrane transporter activity	5	1	0.00111044	5	4	0.0578021
GO:0033170	positive regulation of tRNA methylation in response to nitrogen starvation	5	1	0.00111044	6	9	0.173229
GO:0043565	mitotic sister chromatid separation	64	177	0.00112985	28	102	0.905439
GO:0016075	phosphorylation of RNA polymerase II C-terminal domain	12	14	0.00116179	12	4	5.87e-05
GO:0017056	metal ion regulated sequence-specific DNA binding RNA polymerase II transcription factor activity	12	14	0.00116179	1	2	0.596454
GO:0045292	condensed chromosome inner kinetochore	4	0	0.00118221	69	33	7.49e-19
GO:0000214	cell wall beta-glucan metabolic process	4	0	0.00118221	4	0	0.00462193
GO:0000213	negative regulation of ATPase activity	4	0	0.00118221	4	0	0.00462193
GO:0000444	spindle assembly	4	0	0.00118221	4	0	0.00462193
GO:0000811	nucleolus organization	4	0	0.00118221	4	0	0.00462193
GO:0000818	vesicle fusion with vacuole	4	0	0.00118221	4	0	0.00462193
GO:0072588	negative regulation of cell-cell adhesion by negative regulation of transcription from RNA polymerase II promoter	4	0	0.00118221	4	0	0.00462193
GO:0031429	regulation of cell wall (1->3)-beta-D-glucan biosynthetic process	4	0	0.00118221	4	0	0.00462193
GO:0000379	regulation of nucleotide biosynthetic process	4	0	0.00118221	4	0	0.00462193
GO:0030892	polyadenylation-dependent RNA catabolic process	4	0	0.00118221	5	1	0.00565452
GO:0070860	receptor complex	4	0	0.00118221	3	0	0.0177419
GO:0032116	iron ion import	4	0	0.00118221	2	0	0.0680647
GO:0071168	regulation of mating type switching	4	0	0.00118221	4	3	0.0809759
GO:0000244	defense response to virus	4	0	0.00118221	3	2	0.11531
GO:0005825	regulation of meiosis by regulation of transcription from RNA polymerase II promoter	4	0	0.00118221	1	0	0.260969
GO:0042256	clathrin coat	4	0	0.00118221	1	1	0.453872
GO:0000243	inositol hexakisphosphate 6-kinase activity	7	4	0.00122341	10	0	1.43e-06
GO:0030008	negative regulation of filamentous growth	7	4	0.00122341	7	4	0.00965234
GO:0031965	quaternary ammonium group transport	27	55	0.00124621	25	26	0.000349729
GO:0051539	dTTP biosynthetic process	11	12	0.00129707	7	13	0.249585
GO:1901135	methylenetetrahydrofolate dehydrogenase (NADP+) activity	86	258	0.00135335	78	131	0.000173632
GO:0070481	response to other organism	10	10	0.00140844	11	2	1.68e-05
GO:0008299	cation homeostasis	8	6	0.00142517	10	4	0.000489233
GO:0006720	3-isopropylmalate dehydratase complex	8	6	0.00142517	10	4	0.000489233
GO:0006611	inosine biosynthetic process	8	6	0.00142517	3	5	0.34892
GO:0005088	protein disulfide oxidoreductase activity	9	8	0.00146626	7	10	0.128415
GO:0042168	ribose phosphate diphosphokinase activity	9	8	0.00146626	6	9	0.173229
GO:0006778	mating projection assembly	9	8	0.00146626	6	10	0.219346
GO:0033013	ubiquitin-protein ligase inhibitor activity	9	8	0.00146626	6	10	0.219346
GO:0043175	chloride channel activity	9	8	0.00146626	0	1	1
GO:0070063	glyoxysome	9	8	0.00146626	0	1	1
GO:0051171	hydrogen transport	177	609	0.00149561	145	399	0.394179
GO:0033218	mitochondrial respiratory chain	15	22	0.0015103	2	10	0.861305
GO:0006355	Cdc42 protein signal transduction	153	515	0.00155192	116	332	0.560605
GO:2001141	carbon-nitrogen lyase activity	153	515	0.00155192	116	332	0.560605
GO:0044445	calcium:hydrogen antiporter activity	60	166	0.00160911	36	143	0.976501
GO:0005198	UDP-D-galactose metabolic process	88	268	0.00172256	92	138	1.65e-06
GO:0043248	small GTPase regulator activity	12	15	0.00174259	2	5	0.582117
GO:0005484	ferroxidase activity	11	13	0.00199781	12	7	0.000722128
GO:0009057	maintenance of endoplasmic reticulum location involved in endoplasmic reticulum polarization at cell division site	87	266	0.00200712	89	210	0.0785836
GO:0015450	trehalase activity	6	3	0.00203037	10	2	5.5e-05
GO:0015937	ATP catabolic process	6	3	0.00203037	4	0	0.00462193
GO:0033866	ketone biosynthetic process	6	3	0.00203037	4	0	0.00462193
GO:0034033	regulation of vesicle-mediated transport	6	3	0.00203037	4	0	0.00462193
GO:0034030	retromer complex	6	3	0.00203037	4	0	0.00462193
GO:0017112	negative regulation of glycogen metabolic process	6	3	0.00203037	5	2	0.0155327
GO:0030846	COPII vesicle coating	6	3	0.00203037	1	2	0.596454
GO:0006278	cyclin-dependent protein kinase regulator activity	10	11	0.00224645	2	2	0.280319
GO:0006446	intrinsic to mitochondrial outer membrane	10	11	0.00224645	2	5	0.582117
GO:0031503	positive regulation of gluconeogenesis by positive regulation of transcription from RNA polymerase II promoter	10	11	0.00224645	6	22	0.777919
GO:0000991	L-glutamine transmembrane transporter activity	7	5	0.00246763	24	10	6.54e-08
GO:0036260	inositol monophosphate 3-phosphatase activity	7	5	0.00246763	4	0	0.00462193
GO:0009452	O-acetyltransferase activity	7	5	0.00246763	4	0	0.00462193
GO:0030952	3'-tyrosyl-DNA phosphodiesterase activity	7	5	0.00246763	9	10	0.0371204
GO:0030950	cell division site part	7	5	0.00246763	7	7	0.0473202
GO:0044613	1-aminocyclopropane-1-carboxylate synthase activity	7	5	0.00246763	2	0	0.0680647
GO:0043140	signal recognition particle receptor complex	7	5	0.00246763	5	5	0.0913765
GO:0000384	DNA insertion or deletion binding	7	5	0.00246763	0	1	1
GO:0043044	negative regulation of stress-activated protein kinase signaling cascade	14	21	0.00250537	8	15	0.232426
GO:0012507	lipid homeostasis	8	7	0.00256062	7	1	0.000503269
GO:0071702	RecQ helicase-Topo III complex	172	599	0.00272455	160	342	0.00131131
GO:0003824	protein deacetylation	460	1801	0.00282837	544	1405	0.0100503
GO:0044257	proteasome core complex, alpha-subunit complex	56	157	0.00287419	53	134	0.262511
GO:0005876	regulation of vacuole organization	11	14	0.00297746	6	6	0.0654366
GO:0070603	maintenance of protein location in cell	11	14	0.00297746	6	13	0.374075
GO:0022884	nucleotide-sugar transmembrane transporter activity	13	19	0.00301623	10	11	0.0273504
GO:0071822	metalloexopeptidase activity	56	158	0.00321121	48	79	0.0022175
GO:0006771	RNA polymerase III type 1 promoter sequence-specific DNA binding TFIIIB recruiting transcription factor activity	5	2	0.00329064	7	1	0.000503269
GO:0009231	sexual reproduction	5	2	0.00329064	7	1	0.000503269
GO:0001167	regulation of ion transport	5	2	0.00329064	6	1	0.00170325
GO:0031120	meiotic telomere clustering	5	2	0.00329064	5	1	0.00565452
GO:0040031	oxaloacetate metabolic process	5	2	0.00329064	5	1	0.00565452
GO:0005852	acireductone dioxygenase [iron(II)-requiring] activity	5	2	0.00329064	7	5	0.0179997
GO:0001405	site of polarized growth	5	2	0.00329064	4	1	0.0182963
GO:0032988	MAP kinase kinase kinase activity	5	2	0.00329064	3	1	0.0571018
GO:0090114	mitotic spindle pole	5	2	0.00329064	1	0	0.260969
GO:0044614	positive regulation of triglyceride metabolic process	5	2	0.00329064	1	1	0.453872
GO:0031227	regulation of signal transduction involved in conjugation with cellular fusion	20	39	0.00352273	24	40	0.0288256
GO:0043623	adenosylmethionine decarboxylase activity	43	114	0.00382931	39	63	0.00439328
GO:0000956	L-proline biosynthetic process	27	61	0.00390444	20	29	0.0169629
GO:0060589	proteasome assembly	34	84	0.00406742	30	65	0.134024
GO:0008047	Golgi inheritance	30	71	0.00415294	18	51	0.547191
GO:0006338	vesicle coat	24	52	0.00421424	40	112	0.506903
GO:0030663	establishment of RNA localization	6	4	0.00428142	7	1	0.000503269
GO:0032806	cytoskeleton	6	4	0.00428142	6	5	0.0417181
GO:0045930	response to non-ionic osmotic stress	6	4	0.00428142	14	39	0.531666
GO:0070682	histone H3-K14 acetylation	6	4	0.00428142	0	1	1
GO:0051130	fungal-type cell wall	23	49	0.00429057	19	68	0.850309
GO:0006891	O-acyltransferase activity	11	15	0.00430894	9	7	0.00996092
GO:0043138	vitamin B6 metabolic process	7	6	0.00449622	5	5	0.0913765
GO:0007004	regulation of flocculation via cell wall protein-carbohydrate interaction	7	6	0.00449622	2	2	0.280319
GO:0006402	ubiquinone biosynthetic process	27	62	0.00463963	25	38	0.0121994
GO:0016874	regulation of histone H3-T3 phosphorylation involved in chromosome passenger complex localization to kinetochore	51	144	0.00485922	75	120	7.5e-05
GO:0000288	nucleobase-containing compound biosynthetic process	15	26	0.00489367	14	17	0.016584
GO:0051383	NAD transporter activity	4	1	0.00503591	9	0	5.5e-06
GO:0051382	polyphosphate metabolic process	4	1	0.00503591	8	0	2.12e-05
GO:0034508	CAAX-protein geranylgeranyltransferase activity	4	1	0.00503591	10	2	5.5e-05
GO:0016892	nuclear replication fork	4	1	0.00503591	4	0	0.00462193
GO:0031262	DNA translocase activity	4	1	0.00503591	4	0	0.00462193
GO:0031389	C-4 methylsterol oxidase activity	4	1	0.00503591	5	1	0.00565452
GO:0031391	diphthine synthase activity	4	1	0.00503591	5	1	0.00565452
GO:0045337	sulfur amino acid catabolic process	4	1	0.00503591	3	0	0.0177419
GO:0045338	signal recognition particle binding	4	1	0.00503591	3	0	0.0177419
GO:0016114	multi-eIF complex	4	1	0.00503591	3	1	0.0571018
GO:0006721	L-methionine transmembrane transporter activity	4	1	0.00503591	3	1	0.0571018
GO:0042780	lipid storage	4	1	0.00503591	3	2	0.11531
GO:0005851	mitotic cell cycle G2/M transition checkpoint	4	1	0.00503591	3	2	0.11531
GO:0036002	core RNA polymerase III binding transcription factor activity	4	1	0.00503591	1	0	0.260969
GO:0071008	L-cystine transport	4	1	0.00503591	1	0	0.260969
GO:0043141	geranyl diphosphate metabolic process	4	1	0.00503591	2	2	0.280319
GO:0043139	intracellular distribution of mitochondria	4	1	0.00503591	2	2	0.280319
GO:0032205	meiosis II	4	1	0.00503591	1	1	0.453872
GO:0006048	Ssh1 translocon complex	4	1	0.00503591	1	2	0.596454
GO:0006047	spindle assembly involved in meiosis	4	1	0.00503591	1	2	0.596454
GO:0032845	protein-L-isoaspartate (D-aspartate) O-methyltransferase activity	4	1	0.00503591	1	3	0.701832
GO:0001104	tRNA 3'-trailer cleavage, exonucleolytic	10	13	0.0050925	9	8	0.0163374
GO:0080090	nuclear retention of pre-mRNA with aberrant 3'-ends at the site of transcription	212	772	0.00511806	180	499	0.412103
GO:0030176	positive regulation of pheromone-dependent signal transduction involved in conjugation with cellular fusion	18	35	0.00538098	23	38	0.0299534
GO:0008092	post-spliceosomal complex	25	57	0.00588546	21	41	0.106233
GO:0030695	palmitoyltransferase activity	29	70	0.00593894	26	64	0.307988
GO:0005801	amino-acid betaine transport	9	11	0.00594546	9	8	0.0163374
GO:0007064	transcriptional open complex formation at RNA polymerase II promoter	14	24	0.00602535	11	3	5.98e-05
GO:0030163	exonuclease activity, active with either ribo- or deoxyribonucleic acids and producing 5'-phosphomonoesters	56	164	0.00604143	54	138	0.281852
GO:0002183	neutral amino acid transmembrane transporter activity	3	0	0.00638305	22	20	0.000236514
GO:0006269	actin filament capping	3	0	0.00638305	6	1	0.00170325
GO:0031055	triokinase activity	3	0	0.00638305	7	2	0.00175201
GO:0001169	cellular component assembly	3	0	0.00638305	4	0	0.00462193
GO:0004663	RNA polymerase II transcription factor binding	3	0	0.00638305	4	0	0.00462193
GO:0000995	regulation of ER to Golgi vesicle-mediated transport by GTP hydrolysis	3	0	0.00638305	5	1	0.00565452
GO:0000126	response to oxidative stress	3	0	0.00638305	3	0	0.0177419
GO:0009202	cytidine catabolic process	3	0	0.00638305	3	0	0.0177419
GO:0070568	peptide-N4-(N-acetyl-beta-glucosaminyl)asparagine amidase activity	3	0	0.00638305	3	1	0.0571018
GO:0042134	S-malonyltransferase activity	3	0	0.00638305	2	0	0.0680647
GO:0005968	regulation of cofactor metabolic process	3	0	0.00638305	2	0	0.0680647
GO:0005850	regulation of gene expression	3	0	0.00638305	2	0	0.0680647
GO:0000930	phosphopantothenate--cysteine ligase activity	3	0	0.00638305	4	3	0.0809759
GO:0019673	secondary active oligopeptide transmembrane transporter activity	3	0	0.00638305	2	1	0.16871
GO:0009298	spliceosomal complex	3	0	0.00638305	2	1	0.16871
GO:0004584	actin filament depolymerization	3	0	0.00638305	2	1	0.16871
GO:0005662	fungal-type cell wall beta-glucan biosynthetic process	3	0	0.00638305	2	1	0.16871
GO:0071169	D-gluconate metabolic process	3	0	0.00638305	1	0	0.260969
GO:0070199	regulation of protein complex assembly	3	0	0.00638305	1	0	0.260969
GO:0009219	ER retention sequence binding	3	0	0.00638305	2	2	0.280319
GO:0009394	aromatic amino acid family catabolic process to alcohol via Ehrlich pathway	3	0	0.00638305	2	3	0.390324
GO:0019692	positive regulation of histone H3-K36 trimethylation	3	0	0.00638305	2	3	0.390324
GO:0072542	monosaccharide binding	3	0	0.00638305	1	1	0.453872
GO:0009221	activating transcription factor binding	3	0	0.00638305	1	2	0.596454
GO:0009265	glutathione gamma-glutamylcysteinyltransferase activity	3	0	0.00638305	1	2	0.596454
GO:0046385	alpha-1,3-glucan synthase activity	3	0	0.00638305	1	2	0.596454
GO:0035649	regulation of transposon integration	3	0	0.00638305	1	3	0.701832
GO:0008097	cation binding	3	0	0.00638305	0	2	1
GO:0006275	branched-chain amino acid metabolic process	16	30	0.00654055	17	15	0.000980947
GO:0051726	anaerobic glycerol catabolic process	53	154	0.00657733	174	203	1.61e-18
GO:0000781	D-tyrosine metabolic process	17	33	0.00665901	10	38	0.841454
GO:0005829	dicarboxylic acid transmembrane transporter activity	98	323	0.00684932	600	1632	0.131761
GO:0031167	short-chain fatty acid catabolic process	5	3	0.00743671	4	2	0.0435798
GO:0043047	ubiquitin-specific protease activity	5	3	0.00743671	2	4	0.491966
GO:0019237	cellular response to toxin	5	3	0.00743671	1	4	0.779709
GO:0019637	alanine racemase activity	94	309	0.00756524	83	154	0.00113791
GO:0016780	sodium:phosphate symporter activity	7	7	0.00756727	9	3	0.00054577
GO:0000394	anchored to membrane	6	5	0.00795103	6	0	0.000313115
GO:0006388	positive regulation of intracellular transport	6	5	0.00795103	6	0	0.000313115
GO:0034032	ion binding	6	5	0.00795103	5	0	0.00120335
GO:0033875	carboxylesterase activity	6	5	0.00795103	5	0	0.00120335
GO:0015936	actin cytoskeleton	6	5	0.00795103	5	0	0.00120335
GO:0033865	glucan biosynthetic process	6	5	0.00795103	5	0	0.00120335
GO:0051495	unidimensional cell growth	6	5	0.00795103	7	3	0.00452419
GO:0030867	assembly of spliceosomal tri-snRNP	6	5	0.00795103	6	4	0.0242277
GO:0005791	oxidoreductase activity, acting on single donors with incorporation of molecular oxygen	6	5	0.00795103	6	4	0.0242277
GO:0030295	regulation of translation	6	5	0.00795103	3	4	0.266589
GO:0006997	eukaryotic initiation factor 4G binding	19	40	0.008197	9	19	0.294926
GO:0046982	beta-glucanase activity	11	17	0.00835831	11	28	0.441828
GO:0032970	regulation of sterol transport	9	12	0.00871971	13	11	0.00309912
GO:0032956	mevalonate kinase activity	9	12	0.00871971	13	11	0.00309912
GO:0015631	NuA4 histone acetyltransferase complex	12	20	0.00913941	4	11	0.577847
GO:0019222	actin filament organization involved in cytokinetic actomyosin contractile ring assembly	218	809	0.00924375	186	523	0.480452
GO:0006184	regulation of proline catabolic process to glutamate	13	23	0.00968582	5	3	0.0325818
GO:0030234	regulation of mRNA 3'-end processing	60	184	0.0100336	52	117	0.0950671
GO:0072594	mitotic metaphase/anaphase transition	54	162	0.0101285	46	95	0.0474378
GO:0006401	attachment of spindle microtubules to kinetochore	30	77	0.0101647	33	52	0.00644659
GO:0043241	gene conversion	10	15	0.0101867	5	13	0.524722
GO:0043624	riboflavin metabolic process	10	15	0.0101867	5	13	0.524722
GO:0016125	regulation of histone exchange	15	29	0.0102304	17	23	0.017344
GO:0008202	cell cycle cytokinesis	15	29	0.0102304	17	25	0.029003
GO:0000792	positive regulation of proline metabolic process	8	10	0.0102982	10	39	0.860005
GO:0050794	negative regulation of establishment or maintenance of bipolar cell polarity regulating cell shape	285	1091	0.0107742	360	844	0.000336156
GO:0031323	organelle membrane contact site	210	780	0.0110327	178	501	0.48648
GO:0043412	fructose import	153	548	0.0110661	162	477	0.692966
GO:0051031	histone demethylase activity (H3-dimethyl-K4 specific)	7	8	0.0119481	0	2	1
GO:1901069	meiotic spindle organization	13	24	0.012457	5	3	0.0325818
GO:0030134	retrograde transport, vesicle recycling within Golgi	13	24	0.012457	10	14	0.0702172
GO:0001134	nucleotide transport	13	24	0.012457	0	1	1
GO:0009451	mitochondrial tRNA 3'-trailer cleavage, endonucleolytic	26	65	0.0125028	23	60	0.409019
GO:0031461	nicotinamide nucleotide biosynthetic process	15	30	0.012781	16	15	0.00205366
GO:0009200	regulation of cellular hyperosmotic salinity response	4	2	0.0128869	4	1	0.0182963
GO:0043142	fatty acid alpha-hydroxylase activity	4	2	0.0128869	3	2	0.11531
GO:0031932	coenzyme transporter activity	4	2	0.0128869	2	5	0.582117
GO:0019209	DNA strand elongation	6	6	0.0134344	3	4	0.266589
GO:0006607	fructose metabolic process	6	6	0.0134344	1	2	0.596454
GO:0000784	lipoate synthase activity	10	16	0.0138603	5	13	0.524722
GO:0050789	DNA replication checkpoint	292	1127	0.0139274	365	870	0.000829803
GO:0004579	response to nitrogen compound	5	4	0.0141946	6	0	0.000313115
GO:0004576	fatty acid synthase complex	5	4	0.0141946	6	0	0.000313115
GO:0008250	transferase activity, transferring sulfur-containing groups	5	4	0.0141946	6	0	0.000313115
GO:0030127	FMN adenylyltransferase activity	5	4	0.0141946	6	1	0.00170325
GO:0000076	protein deneddylation	5	4	0.0141946	13	15	0.015926
GO:0008649	nucleosome organization	5	4	0.0141946	5	4	0.0578021
GO:0051258	cellular response to starvation	5	4	0.0141946	5	6	0.132758
GO:0045039	sterol binding	5	4	0.0141946	5	7	0.180846
GO:0016233	phosphoacetylglucosamine mutase activity	5	4	0.0141946	4	5	0.186624
GO:0034399	solute:hydrogen antiporter activity	5	4	0.0141946	4	6	0.250123
GO:0031204	positive regulation of transcription from RNA polymerase II promoter in response to glucose starvation	5	4	0.0141946	1	0	0.260969
GO:0010972	regulation of protein phosphatase type 2A activity	5	4	0.0141946	14	38	0.498911
GO:0032204	cadmium-exporting ATPase activity	5	4	0.0141946	1	4	0.779709
GO:0051315	nucleolar preribosome	5	4	0.0141946	3	17	0.925417
GO:0006893	AMP-activated protein kinase activity	12	22	0.0154823	3	5	0.34892
GO:0046039	ribosome disassembly	13	25	0.0158015	6	4	0.0242277
GO:0051540	methionine biosynthetic process	13	25	0.0158015	14	20	0.0391471
GO:0051536	protein polyubiquitination	13	25	0.0158015	14	20	0.0391471
GO:0016758	palmitic acid biosynthetic process	24	60	0.0160135	28	43	0.00910638
GO:0016592	movement of group I intron	9	14	0.0170538	9	12	0.0709951
GO:0034655	regulation of microtubule-based movement	51	157	0.0176885	43	74	0.00660686
GO:0042176	cyclic nucleotide catabolic process	7	9	0.0178994	6	9	0.173229
GO:0031267	regulation of protein catabolic process	7	9	0.0178994	5	11	0.409528
GO:0017016	cyclin catabolic process	7	9	0.0178994	5	11	0.409528
GO:0019897	establishment of protein localization to membrane	7	9	0.0178994	1	8	0.934412
GO:0090329	ribonuclease activity	10	17	0.0184409	16	11	0.000266702
GO:0006368	plasma membrane acetate transport	16	35	0.0189027	5	19	0.790533
GO:0006461	Rho GTPase binding	47	143	0.0190075	43	67	0.00173541
GO:0019899	nucleoside kinase activity	23	58	0.0195128	10	33	0.719642
GO:0030662	telomeric template RNA reverse transcriptase activity	14	29	0.0196509	16	14	0.00130616
GO:0030466	regulation of transcription during mitosis	13	26	0.0197873	2	32	0.999569
GO:0046983	carbohydrate mediated signaling	19	45	0.0202734	27	51	0.0580539
GO:0000151	cell projection part	19	45	0.0202734	19	41	0.198353
GO:0034728	L-cysteine metabolic process	19	45	0.0202734	10	45	0.937825
GO:0006333	snoRNA transcription from an RNA polymerase II promoter	19	45	0.0202734	7	34	0.938965
GO:0071028	protein transport within lipid bilayer	8	12	0.0209509	2	1	0.16871
GO:0007008	G-protein coupled receptor signaling pathway	6	7	0.0210958	6	3	0.0124056
GO:0030833	protein modification by small protein conjugation	6	7	0.0210958	8	6	0.0133818
GO:0008064	establishment of spindle pole body localization	6	7	0.0210958	8	7	0.0222151
GO:0030832	extrinsic to organelle membrane	6	7	0.0210958	8	7	0.0222151
GO:0030174	nucleoside-triphosphate diphosphatase activity	6	7	0.0210958	2	1	0.16871
GO:0006415	tRNA methyltransferase activity	6	7	0.0210958	3	9	0.642798
GO:0032200	nitric oxide biosynthetic process	17	39	0.0219614	15	35	0.312391
GO:0006354	anthranilate phosphoribosyltransferase activity	17	39	0.0219614	7	23	0.701746
GO:0008054	solute:cation symporter activity	3	1	0.0219856	10	3	0.000182501
GO:0045010	negative regulation of sequence-specific DNA binding transcription factor activity	3	1	0.0219856	7	3	0.00452419
GO:0030838	CAAX-protein geranylgeranyltransferase complex	3	1	0.0219856	7	3	0.00452419
GO:0009211	negative regulation of leucine import in response to ammonium ion	3	1	0.0219856	4	0	0.00462193
GO:0032133	nuclear export	3	1	0.0219856	3	0	0.0177419
GO:0031118	localization within membrane	3	1	0.0219856	4	1	0.0182963
GO:0051377	late endosome to vacuole transport via multivesicular body sorting pathway	3	1	0.0219856	3	1	0.0571018
GO:0006655	oxidoreductase activity, acting on the CH-NH group of donors, quinone or similar compound as acceptor	3	1	0.0219856	3	1	0.0571018
GO:0018279	filamentous growth	3	1	0.0219856	2	0	0.0680647
GO:0018196	positive regulation of DNA-dependent transcription, initiation	3	1	0.0219856	2	0	0.0680647
GO:0051648	RNA polymerase II transcription corepressor activity	3	1	0.0219856	1	0	0.260969
GO:0030970	N-terminal protein N-methyltransferase activity	3	1	0.0219856	1	0	0.260969
GO:0019287	malate transmembrane transporter activity	3	1	0.0219856	1	0	0.260969
GO:0009240	tyrosine-tRNA ligase activity	3	1	0.0219856	1	0	0.260969
GO:0046490	porphobilinogen synthase activity	3	1	0.0219856	1	0	0.260969
GO:0016886	rRNA base methylation	3	1	0.0219856	2	2	0.280319
GO:0000731	rRNA metabolic process	3	1	0.0219856	4	8	0.385359
GO:0043200	retrograde protein transport, ER to cytosol	3	1	0.0219856	0	1	1
GO:0009378	aminoacyl-tRNA editing activity	3	1	0.0219856	0	1	1
GO:0008310	ferrous iron transport	3	1	0.0219856	0	1	1
GO:0000916	pyridoxamine transport	3	1	0.0219856	0	3	1
GO:0006898	regulation of phospholipid transport	3	1	0.0219856	0	2	1
GO:0032211	RNA polymerase I regulatory region sequence-specific DNA binding	3	1	0.0219856	0	1	1
GO:0036213	positive regulation of conjugation	3	1	0.0219856	0	3	1
GO:0004430	glucan 1,3-alpha-glucosidase activity	3	1	0.0219856	0	2	1
GO:0070940	gene conversion at mating-type locus, DNA double-strand break processing	3	1	0.0219856	0	1	1
GO:0008194	glutamate synthase (NADPH) activity	9	15	0.0229043	10	17	0.141088
GO:0016192	mitochondrial tRNA threonylcarbamoyladenosine modification	80	271	0.0229639	98	202	0.00523997
GO:0022803	positive regulation of glucose metabolic process	10	18	0.0240423	2	8	0.780078
GO:0015267	1-phosphatidylinositol-3-phosphate 5-kinase activity	10	18	0.0240423	2	8	0.780078
GO:0045040	acetyltransferase activator activity	5	5	0.0241079	5	1	0.00565452
GO:0000782	pigment catabolic process	5	5	0.0241079	4	5	0.186624
GO:0000783	box H/ACA snoRNA metabolic process	5	5	0.0241079	4	5	0.186624
GO:0016584	peptide transporter activity	5	5	0.0241079	0	4	1
GO:0016787	nucleoid	198	749	0.024443	220	577	0.154899
GO:0016765	squalene monooxygenase activity	13	27	0.0244817	13	22	0.0994899
GO:0030036	cytochrome-c peroxidase activity	26	70	0.0247377	31	65	0.102211
GO:0051020	regulation of glyoxylate cycle by regulation of transcription from RNA polymerase II promoter	7	10	0.0256607	5	13	0.524722
GO:0031390	cristae formation	4	3	0.0256818	5	3	0.0325818
GO:0006077	cellular response to sucrose stimulus	4	3	0.0256818	4	2	0.0435798
GO:0016861	oxidoreductase activity, acting on paired donors, with incorporation or reduction of molecular oxygen, NADH or NADPH as one donor, and incorporation of two atoms of oxygen into one donor	4	3	0.0256818	4	3	0.0809759
GO:0044615	regulation of ubiquinone biosynthetic process	4	3	0.0256818	1	0	0.260969
GO:0000350	pyrroline-5-carboxylate reductase activity	4	3	0.0256818	1	0	0.260969
GO:0051303	Golgi medial cisterna	4	3	0.0256818	3	13	0.829314
GO:0007080	spindle localization	4	3	0.0256818	3	13	0.829314
GO:0051310	response to antibiotic	4	3	0.0256818	3	13	0.829314
GO:0031134	establishment or maintenance of microtubule cytoskeleton polarity	4	3	0.0256818	3	13	0.829314
GO:0032045	intrinsic to fungal-type vacuolar membrane	4	3	0.0256818	0	2	1
GO:0005828	alcohol dehydrogenase activity, zinc-dependent	4	3	0.0256818	0	1	1
GO:0044463	negative regulation of hydrolase activity	29	81	0.0262567	0	4	1
GO:0042162	regulation of transcriptional start site selection at RNA polymerase II promoter	8	13	0.0284778	5	8	0.23418
GO:0051052	pyrimidine-containing compound biosynthetic process	23	61	0.0295653	20	34	0.0495231
GO:0030029	diaminohydroxyphosphoribosylaminopyrimidine deaminase activity	27	75	0.0297431	32	68	0.108378
GO:0006298	negative regulation of gene silencing	9	16	0.030058	0	11	1
GO:0060341	SUMO activating enzyme complex	10	19	0.0307716	6	16	0.531026
GO:0006448	monosaccharide metabolic process	10	19	0.0307716	2	8	0.780078
GO:0030120	lipid binding	11	22	0.0308787	15	12	0.00106138
GO:0001522	pyrimidine deoxyribonucleotide biosynthetic process	6	8	0.0312421	6	8	0.131652
GO:0061024	cellular nitrogen compound metabolic process	48	153	0.0327558	44	92	0.0586114
GO:0016044	N-acetylglucosaminyldiphosphodolichol N-acetylglucosaminyltransferase activity	48	153	0.0327558	44	92	0.0586114
GO:0034314	establishment of chromosome localization	2	0	0.0344368	7	0	8.14e-05
GO:0033314	regulation of transport	2	0	0.0344368	13	15	0.015926
GO:0030690	L-tyrosine import	2	0	0.0344368	3	0	0.0177419
GO:0003896	zinc ion binding	2	0	0.0344368	3	0	0.0177419
GO:0030691	kinetochore assembly	2	0	0.0344368	3	0	0.0177419
GO:0009212	glucose catabolic process	2	0	0.0344368	3	0	0.0177419
GO:0000493	sphingosine biosynthetic process	2	0	0.0344368	2	0	0.0680647
GO:0005673	alcohol binding	2	0	0.0344368	2	0	0.0680647
GO:0016454	eRF1 methyltransferase complex	2	0	0.0344368	2	0	0.0680647
GO:0005785	leucine catabolic process	2	0	0.0344368	2	0	0.0680647
GO:0004662	positive regulation of arginine biosynthetic process by positive regulation of transcription from RNA polymerase II promoter	2	0	0.0344368	2	0	0.0680647
GO:0005047	acetate fermentation	2	0	0.0344368	2	0	0.0680647
GO:0005953	L-lysine import	2	0	0.0344368	2	0	0.0680647
GO:0016730	nucleoside diphosphate phosphorylation	2	0	0.0344368	2	0	0.0680647
GO:0031533	dUDP metabolic process	2	0	0.0344368	2	0	0.0680647
GO:0031431	telomere capping	2	0	0.0344368	2	0	0.0680647
GO:0018444	free ubiquitin chain polymerization	2	0	0.0344368	2	0	0.0680647
GO:0009041	cellular component morphogenesis	2	0	0.0344368	2	0	0.0680647
GO:0008192	regulation of Cdc42 GTPase activity	2	0	0.0344368	2	0	0.0680647
GO:0005672	regulation of rRNA processing	2	0	0.0344368	2	0	0.0680647
GO:0010142	nuclear membrane	2	0	0.0344368	2	0	0.0680647
GO:0004758	cytochrome-c oxidase activity	2	0	0.0344368	2	0	0.0680647
GO:0070916	GDP binding	2	0	0.0344368	2	0	0.0680647
GO:0009328	intracellular	2	0	0.0344368	2	0	0.0680647
GO:0017087	sucrose metabolic process	2	0	0.0344368	2	0	0.0680647
GO:0030627	rRNA processing	2	0	0.0344368	1	0	0.260969
GO:0006235	urease activity	2	0	0.0344368	1	0	0.260969
GO:0006404	response to carbohydrate stimulus	2	0	0.0344368	1	0	0.260969
GO:0071862	protein metabolic process	2	0	0.0344368	1	0	0.260969
GO:0000354	succinate transmembrane transporter activity	2	0	0.0344368	1	0	0.260969
GO:0034462	cell growth	2	0	0.0344368	1	0	0.260969
GO:0046075	small molecule metabolic process	2	0	0.0344368	1	0	0.260969
GO:0034500	purine-containing compound metabolic process	2	0	0.0344368	1	0	0.260969
GO:0051731	beta-1,4-mannosyltransferase activity	2	0	0.0344368	2	2	0.280319
GO:0001682	establishment of protein localization to chromatin	2	0	0.0344368	1	1	0.453872
GO:0035101	uridine-diphosphatase activity	2	0	0.0344368	1	1	0.453872
GO:0005835	3-deoxy-7-phosphoheptulonate synthase activity	2	0	0.0344368	1	1	0.453872
GO:0004577	oxidoreductase activity, acting on the CH-NH2 group of donors, disulfide as acceptor	2	0	0.0344368	1	1	0.453872
GO:0004321	hydrolase activity, acting on carbon-nitrogen (but not peptide) bonds, in linear amidines	2	0	0.0344368	1	1	0.453872
GO:0019912	histone arginine methylation	2	0	0.0344368	1	1	0.453872
GO:0035304	voltage-gated channel activity	2	0	0.0344368	1	2	0.596454
GO:0009162	positive regulation of developmental process	2	0	0.0344368	0	3	1
GO:0051004	polysome	2	0	0.0344368	0	1	1
GO:0060191	regulation of phosphatidylcholine biosynthetic process	2	0	0.0344368	0	1	1
GO:0016929	cell junction	2	0	0.0344368	0	2	1
GO:0019948	response to endoplasmic reticulum stress	2	0	0.0344368	0	2	1
GO:0000494	nuclear replisome	2	0	0.0344368	0	1	1
GO:0071139	perinucleolar compartment	2	0	0.0344368	0	1	1
GO:0003919	rRNA (guanine-N7)-methylation	2	0	0.0344368	0	1	1
GO:0031510	ATP:3'-cytidine-cytidine-tRNA adenylyltransferase activity	2	0	0.0344368	0	2	1
GO:0004865	RNA polymerase I core factor complex	2	0	0.0344368	0	1	1
GO:0044374	cyclo-ligase activity	2	0	0.0344368	0	1	1
GO:0016426	amino acid export	2	0	0.0344368	0	2	1
GO:0009157	regulation of homeostatic process	2	0	0.0344368	0	2	1
GO:0044612	5-phosphoribose 1-diphosphate metabolic process	2	0	0.0344368	0	1	1
GO:0016926	carboxyl- or carbamoyltransferase activity	2	0	0.0344368	0	4	1
GO:0009176	positive regulation of meiotic cell cycle	2	0	0.0344368	0	2	1
GO:0009975	sorbose metabolic process	2	0	0.0344368	0	2	1
GO:0031515	positive regulation of glycine import	2	0	0.0344368	0	2	1
GO:0042272	nucleotide-excision repair involved in interstrand cross-link repair	2	0	0.0344368	0	2	1
GO:0009177	negative regulation of cellular macromolecule biosynthetic process	2	0	0.0344368	0	2	1
GO:0016429	mitochondrial pyruvate dehydrogenase complex	2	0	0.0344368	0	2	1
GO:0016860	lipid catabolic process	7	11	0.0354368	8	13	0.156819
GO:0010389	magnesium-dependent protein serine/threonine phosphatase activity	7	11	0.0354368	21	53	0.368714
GO:0018394	oxidoreductase activity, acting on iron-sulfur proteins as donors	13	29	0.0362525	13	26	0.19534
GO:0006475	RNA polymerase II core binding	13	29	0.0362525	13	26	0.19534
GO:0018393	nucleoside diphosphate biosynthetic process	13	29	0.0362525	13	26	0.19534
GO:0010564	regulation of cell cycle cytokinesis by regulation of transcription from RNA polymerase II promoter	38	117	0.0370404	119	139	8.08e-13
GO:0031334	regulation of sporulation resulting in formation of a cellular spore	5	6	0.0375719	7	4	0.00965234
GO:0042575	mitochondrial mRNA catabolic process	5	6	0.0375719	5	5	0.0913765
GO:0016925	ATPase activity, coupled to transmembrane movement of ions, phosphorylative mechanism	5	6	0.0375719	2	8	0.780078
GO:0050684	condensed nuclear chromosome outer kinetochore	5	6	0.0375719	0	2	1
GO:0060249	regulation of nucleocytoplasmic transport	16	39	0.037808	15	35	0.312391
GO:0000723	chromosome organization	16	39	0.037808	15	35	0.312391
GO:0003712	ion transport	16	39	0.037808	12	28	0.34188
GO:0042995	proton-transporting V-type ATPase, V0 domain	30	88	0.0383059	1	5	0.837257
GO:0005937	bilirubin transmembrane transporter activity	30	88	0.0383059	1	5	0.837257
GO:0032403	regulation of anion transport	9	17	0.0386332	1	6	0.879781
GO:0051188	negative regulation of cellular component organization	26	74	0.0399563	26	54	0.11897
GO:1901068	G-protein beta/gamma-subunit complex binding	14	33	0.0415991	8	9	0.0505865
GO:0043332	trans-2-enoyl-CoA reductase (NADPH) activity	27	78	0.0418479	0	4	1
GO:0019538	cysteinyl-tRNA aminoacylation	264	1041	0.0431588	365	803	3.21e-06
GO:0009146	meiotic DNA recombinase assembly	21	57	0.0432565	7	4	0.00965234
GO:0009143	dTTP diphosphatase activity	21	57	0.0432565	7	5	0.0179997
GO:0006195	chromosome, centromeric core region	21	57	0.0432565	7	6	0.030351
GO:0003779	transcription corepressor binding	13	30	0.0434465	16	25	0.0472126
GO:0019201	vegetative growth of a single-celled organism	4	4	0.0439269	5	0	0.00120335
GO:0051304	glycerophospholipid metabolic process	4	4	0.0439269	5	3	0.0325818
GO:0000491	histone methyltransferase activity (H3-K79 specific)	4	4	0.0439269	2	0	0.0680647
GO:0005742	actomyosin structure organization	4	4	0.0439269	3	2	0.11531
GO:0051233	CURI complex	4	4	0.0439269	3	6	0.430069
GO:0070096	regulation of establishment or maintenance of cell polarity	4	4	0.0439269	1	1	0.453872
GO:0050000	protein complex subunit organization	4	4	0.0439269	3	16	0.907653
GO:0032210	eukaryotic translation initiation factor 3 complex assembly	4	4	0.0439269	0	2	1
GO:0034087	transcription from a RNA polymerase III hybrid type promoter	6	9	0.0441048	4	0	0.00462193
GO:0034085	ribosomal protein import into nucleus	6	9	0.0441048	4	0	0.00462193
GO:0019205	DNA-3-methylguanine glycosylase activity	6	9	0.0441048	7	6	0.030351
GO:0032271	positive regulation of transport	6	9	0.0441048	8	8	0.0344693
GO:0003727	mRNA cap methyltransferase complex	6	9	0.0441048	2	6	0.659849
GO:0048522	NEDD8-specific protease activity	87	310	0.0453081	46	186	0.99088
GO:0060627	response to chemical stimulus	11	24	0.0467459	6	17	0.579818
GO:0032273	histone methyltransferase activity (H3-K4 specific)	3	2	0.04741	7	3	0.00452419
GO:0051225	mismatch base pair DNA N-glycosylase activity	3	2	0.04741	10	8	0.00742476
GO:0000500	L-lysine catabolic process	3	2	0.04741	3	1	0.0571018
GO:0031931	phosphoric ester hydrolase activity	3	2	0.04741	4	3	0.0809759
GO:0046654	detoxification of arsenic-containing substance	3	2	0.04741	3	2	0.11531
GO:0008622	regulation of transcription from RNA polymerase I promoter	3	2	0.04741	2	1	0.16871
GO:0009099	positive regulation of histone H3-K36 methylation	3	2	0.04741	0	4	1
GO:0032231	MCM core complex	3	2	0.04741	0	1	1
GO:0008297	regulation of cell shape during vegetative growth phase	3	2	0.04741	0	3	1
GO:0070271	S-adenosylmethionine biosynthetic process	47	154	0.0477385	43	68	0.00213419
GO:0048518	hydroxymethylglutaryl-CoA synthase activity	88	315	0.0478213	48	191	0.989209
GO:0030658	ATP transport	9	18	0.0487294	9	5	0.00293613
GO:0046148	cis-Golgi network	9	18	0.0487294	7	15	0.343978
GO:0016757	mannose-phosphate guanylyltransferase activity	26	76	0.0497712	31	58	0.0410422
GO:0030659	protoporphyrinogen IX metabolic process	16	41	0.0512058	17	17	0.00233761
GO:0012506	iron ion transport	16	41	0.0512058	17	17	0.00233761
GO:0019439	intracellular sterol transport	51	171	0.0536576	44	78	0.00886832
GO:0051254	ribonucleoside catabolic process	61	210	0.0537926	16	69	0.956065
GO:0031011	phosphatidylglycerol metabolic process	5	7	0.0548129	5	8	0.23418
GO:0006409	one-carbon metabolic process	5	7	0.0548129	0	2	1
GO:0009166	GDP-mannose metabolic process	21	59	0.0552935	7	7	0.0473202
GO:0016740	kinetochore binding	163	625	0.0558947	197	444	0.00266741
GO:0045935	organellar large ribosomal subunit	62	215	0.0575146	18	73	0.937461
GO:0030133	inositol phosphate dephosphorylation	16	42	0.0590167	12	24	0.208217
GO:0004521	pyruvate dehydrogenase activity	20	56	0.0590463	20	13	2.86e-05
GO:0009203	protein tyrosine/serine/threonine phosphatase activity	20	56	0.0590463	6	4	0.0242277
GO:0009207	cleavage apparatus septin structure	20	56	0.0590463	6	4	0.0242277
GO:0042440	G1/S transition of mitotic cell cycle	9	19	0.0604233	7	17	0.441592
GO:0030137	SRP-dependent cotranslational protein targeting to membrane, signal sequence recognition	7	13	0.0616236	7	6	0.030351
GO:0032947	regulation of intracellular protein transport	7	13	0.0616236	0	2	1
GO:0072523	'de novo' pyrimidine nucleobase biosynthetic process	21	60	0.0621248	8	9	0.0505865
GO:1901292	intramolecular transferase activity	21	60	0.0621248	7	11	0.165043
GO:0016573	protein-DNA complex disassembly	12	29	0.0640445	13	26	0.19534
GO:0009261	positive regulation of transcription factor import into nucleus	20	57	0.0664275	6	5	0.0417181
GO:0009154	gene conversion at mating-type locus, DNA double-strand break formation	20	57	0.0664275	6	5	0.0417181
GO:0046130	DNA-directed RNA polymerase complex	20	57	0.0664275	6	5	0.0417181
GO:0042454	glycoside transport	20	57	0.0664275	6	6	0.0654366
GO:0006152	Ski complex	20	57	0.0664275	6	6	0.0654366
GO:0006473	XMP metabolic process	14	36	0.0666972	16	37	0.29387
GO:0000139	cellular hyperosmotic salinity response	33	105	0.0667824	20	46	0.256265
GO:0007088	activation of bipolar cell growth	11	26	0.0674036	41	27	2.24e-09
GO:0051783	phosphatidylinositol-4-phosphate phosphatase activity	11	26	0.0674036	41	29	7.54e-09
GO:0016894	cellular response to calcium ion	4	5	0.0677128	4	5	0.186624
GO:0009262	regulation of oligopeptide transport	4	5	0.0677128	2	3	0.390324
GO:0051664	GDP-mannose transmembrane transporter activity	4	5	0.0677128	1	1	0.453872
GO:0031081	positive regulation of lipid metabolic process	4	5	0.0677128	1	1	0.453872
GO:0009263	galactose catabolic process via UDP-galactose	4	5	0.0677128	1	2	0.596454
GO:0045143	mitochondrial ATP synthesis coupled electron transport	4	5	0.0677128	5	15	0.62889
GO:0009097	ER to Golgi vesicle-mediated transport	4	5	0.0677128	2	7	0.7255
GO:0034476	asparagine synthase (glutamine-hydrolyzing) activity	4	5	0.0677128	0	2	1
GO:0010604	protein kinase C-activating G-protein coupled receptor signaling pathway	73	262	0.0696158	26	97	0.91753
GO:0008173	mannosyl-inositol phosphorylceramide metabolic process	10	23	0.0706911	9	23	0.463286
GO:0045893	G-protein coupled receptor dimeric complex	55	191	0.0716313	15	64	0.947005
GO:0036211	maturation of 5.8S rRNA	129	491	0.0725137	138	421	0.804202
GO:0006464	peptidyl-glutamine methylation	129	491	0.0725137	138	421	0.804202
GO:0051173	DNA secondary structure binding	62	219	0.0730219	18	73	0.937461
GO:0044431	non-membrane-bounded organelle	41	137	0.074737	38	66	0.0114318
GO:0006620	regulation of cell fate commitment	5	8	0.0758861	5	3	0.0325818
GO:0033202	nitrogen cycle metabolic process	5	8	0.0758861	5	9	0.29114
GO:2001251	RNA surveillance	5	8	0.0758861	2	11	0.890656
GO:0019904	luminal surveillance complex	5	8	0.0758861	0	3	1
GO:0003729	glycine hydroxymethyltransferase activity	18	51	0.0760393	12	21	0.126762
GO:0010628	ion channel activity	55	192	0.076176	16	65	0.928418
GO:1901293	regulation of DNA recombination	28	88	0.0781767	24	48	0.103314
GO:0006450	negative regulation of protein complex assembly	7	14	0.0781965	0	4	1
GO:0006407	polyubiquitin binding	6	11	0.0784648	6	3	0.0124056
GO:0051029	calcium-dependent protein serine/threonine phosphatase regulator activity	6	11	0.0784648	6	3	0.0124056
GO:0031929	glutamate-cysteine ligase activity	6	11	0.0784648	5	11	0.409528
GO:0006900	GTP cyclohydrolase I activity	6	11	0.0784648	3	15	0.886135
GO:0034708	serine transmembrane transporter activity	6	11	0.0784648	2	13	0.932832
GO:0033261	regulation of interphase of mitotic cell cycle	3	3	0.0819332	12	2	5.06e-06
GO:0031532	equatorial microtubule organizing center disassembly	3	3	0.0819332	3	0	0.0177419
GO:0006078	UV protection	3	3	0.0819332	4	2	0.0435798
GO:0016709	positive regulation of phosphatidylinositol biosynthetic process	3	3	0.0819332	3	2	0.11531
GO:0006998	receptor activity	3	3	0.0819332	5	6	0.132758
GO:0000301	RNA polymerase I regulatory region DNA binding	3	3	0.0819332	3	4	0.266589
GO:0070717	short-chain fatty acid transport	3	3	0.0819332	1	6	0.879781
GO:0008143	mannose binding	3	3	0.0819332	1	6	0.879781
GO:0043527	mRNA catabolic process	3	3	0.0819332	0	4	1
GO:0007030	phosphofructokinase activity	3	3	0.0819332	0	1	1
GO:0000019	glycerolipid catabolic process	3	3	0.0819332	0	3	1
GO:0001076	methylglyoxal metabolic process	15	41	0.0823408	9	9	0.02525
GO:0004540	autophagic vacuole assembly	23	70	0.0829139	29	23	4.86e-06
GO:0044270	methionyl-tRNA formyltransferase activity	51	178	0.0849863	44	76	0.00634614
GO:0051082	single-multicellular organism process	21	63	0.0860673	18	37	0.165084
GO:0044255	S-adenosylmethionine-dependent methyltransferase activity	62	222	0.0864836	74	132	0.000933506
GO:0045185	regulation of cohesin localization to chromatin	12	31	0.087438	15	50	0.754428
GO:0006356	DNA strand renaturation	9	21	0.088784	3	3	0.187041
GO:0046700	COMA complex	51	179	0.0903304	44	78	0.00886832
GO:0006432	spindle organization	2	1	0.0905443	3	0	0.0177419
GO:0034098	regulation of exocytosis	2	1	0.0905443	3	0	0.0177419
GO:0004826	cytokinetic cell separation	2	1	0.0905443	3	0	0.0177419
GO:0043625	negative regulation of cellular amino acid metabolic process	2	1	0.0905443	3	1	0.0571018
GO:0071049	sterol-transporting ATPase activity	2	1	0.0905443	2	0	0.0680647
GO:0009186	negative regulation of maintenance of sister chromatid cohesion	2	1	0.0905443	2	0	0.0680647
GO:0005674	positive regulation of cytokinesis	2	1	0.0905443	2	1	0.16871
GO:0032049	regulation of biosynthetic process	2	1	0.0905443	2	1	0.16871
GO:0008251	aldehyde dehydrogenase (NADP+) activity	2	1	0.0905443	2	1	0.16871
GO:0070475	NADPH dehydrogenase activity	2	1	0.0905443	1	0	0.260969
GO:0045900	signaling receptor activity	2	1	0.0905443	1	0	0.260969
GO:0048194	glucose transmembrane transporter activity	2	1	0.0905443	1	0	0.260969
GO:0016880	single-organism biosynthetic process	2	1	0.0905443	1	0	0.260969
GO:0004000	nuclear polyadenylation-dependent rRNA catabolic process	2	1	0.0905443	2	2	0.280319
GO:0005784	regulation of transcription from RNA polymerase II promoter in response to stress	2	1	0.0905443	2	2	0.280319
GO:2000058	response to DNA damage stimulus	2	1	0.0905443	1	1	0.453872
GO:0016363	mitotic sister chromatid cohesion	2	1	0.0905443	1	1	0.453872
GO:0016972	tRNA export from nucleus	2	1	0.0905443	1	2	0.596454
GO:0016670	nuclear nucleosome	2	1	0.0905443	1	2	0.596454
GO:0048015	eukaryotic 43S preinitiation complex	2	1	0.0905443	0	7	1
GO:0017102	L-cysteine catabolic process to pyruvate	2	1	0.0905443	0	1	1
GO:0030048	ATPase activity, coupled to transmembrane movement of ions	2	1	0.0905443	0	2	1
GO:0006343	tRNA (guanosine-2'-O-)-methyltransferase activity	2	1	0.0905443	0	2	1
GO:0009165	protein import	27	86	0.0913068	21	47	0.21925
GO:0006887	4-nitrophenol catabolic process	13	35	0.0942538	13	12	0.0049342
GO:0031369	cellular heat acclimation	4	6	0.0967827	1	0	0.260969
GO:0035303	reciprocal meiotic recombination	4	6	0.0967827	1	4	0.779709
GO:0051087	pyridine-containing compound metabolic process	7	15	0.097104	1	7	0.9112
GO:0009894	indole-3-acetaldehyde reductase (NADPH) activity	27	87	0.0994511	20	54	0.471749
GO:0019319	growth of unicellular organism as a thread of attached cells	6	12	0.0999788	5	3	0.0325818
GO:0006999	pore complex assembly	6	12	0.0999788	1	0	0.260969
GO:0031106	signal transduction	6	12	0.0999788	0	1	1
GO:0034401	negative regulation of mitotic cell cycle	6	12	0.0999788	0	1	1
GO:0031146	cellular amino acid metabolic process	6	12	0.0999788	0	1	1
GO:0000812	signal transduction involved in meiotic recombination checkpoint	5	9	0.100688	5	10	0.350096
GO:0032844	dolichyl-phosphate-mannose-protein mannosyltransferase activity	5	9	0.100688	2	8	0.780078
GO:0000082	regulation of response to osmotic stress	12	32	0.100884	3	9	0.642798
GO:0032446	cAMP-dependent protein kinase inhibitor activity	28	91	0.101052	32	104	0.783738
GO:0010557	N1-acetylspermidine:oxygen oxidoreductase (3-acetamidopropanal-forming) activity	65	237	0.101164	18	74	0.944299
GO:0009164	homoserine biosynthetic process	20	61	0.102161	7	8	0.0692872
GO:1901658	ubiquitin ligase complex	20	61	0.102161	7	8	0.0692872
GO:0046165	phosphatidylinositol trisphosphate phosphatase activity	17	50	0.102488	20	38	0.0969664
GO:0016585	regulation of cell cycle	31	103	0.105052	32	87	0.45626
GO:0001510	oxidoreductase activity, oxidizing metal ions, NAD or NADP as acceptor	9	22	0.105473	6	23	0.807553
GO:0018205	outer plaque of spindle pole body	15	43	0.105476	14	31	0.269069
GO:1901361	translation release factor complex	51	182	0.107736	44	80	0.0121757
GO:0032507	positive regulation of phosphate metabolic process	11	29	0.108004	15	49	0.731322
GO:0043130	positive regulation of ascospore formation	11	29	0.108004	4	18	0.864635
GO:0044448	re-entry into mitotic cell cycle	29	96	0.110912	35	95	0.447787
GO:0034243	negative regulation of cytoskeleton organization	8	19	0.111901	3	7	0.507188
GO:0006796	sterol-4-alpha-carboxylate 3-dehydrogenase (decarboxylating) activity	136	532	0.112422	110	301	0.393413
GO:1901617	regulation of microtubule polymerization	17	51	0.114188	20	38	0.0969664
GO:0016866	carbon catabolite repression of transcription from RNA polymerase II promoter	7	16	0.118289	8	14	0.193088
GO:0042787	holocytochrome-c synthase activity	7	16	0.118289	3	6	0.430069
GO:0043543	regulation of endodeoxyribonuclease activity	15	44	0.118386	18	42	0.287533
GO:0016567	cell shape checkpoint	23	74	0.119998	25	88	0.861034
GO:0042278	positive regulation of transcription from RNA polymerase II promoter during meiosis	32	109	0.122742	19	30	0.0345111
GO:0046128	UDP-galactosyltransferase activity	32	109	0.122742	17	29	0.0681862
GO:0030071	phosphorylase activity	9	23	0.123804	29	20	9.1e-07
GO:0032784	regulation of histone methylation by regulation of transcription from RNA polymerase II promoter	9	23	0.123804	3	9	0.642798
GO:0006376	chitosan layer of spore wall	3	4	0.124122	13	1	2.64e-07
GO:0003725	'de novo' CTP biosynthetic process	3	4	0.124122	3	0	0.0177419
GO:0031080	NuA3 histone acetyltransferase complex	3	4	0.124122	4	3	0.0809759
GO:0008641	ergosterol O-acyltransferase activity	3	4	0.124122	3	3	0.187041
GO:0050821	transcription factor binding	3	4	0.124122	1	0	0.260969
GO:0008154	regulation of filamentous growth	3	4	0.124122	3	4	0.266589
GO:0045041	homocysteine catabolic process	3	4	0.124122	2	4	0.491966
GO:0071780	histone methylation	3	4	0.124122	2	7	0.7255
GO:0052742	oxidoreductase activity, acting on the CH-NH group of donors	3	4	0.124122	1	4	0.779709
GO:0019211	positive regulation of ergosterol biosynthetic process	3	4	0.124122	1	4	0.779709
GO:0006573	regulation of phosphoprotein phosphatase activity	3	4	0.124122	1	5	0.837257
GO:0060628	peptide pheromone export involved in conjugation	3	4	0.124122	0	2	1
GO:0043666	cell periphery	3	4	0.124122	0	3	1
GO:0000117	nucleotide-excision repair, DNA incision, 3'-to lesion	3	4	0.124122	0	2	1
GO:0061013	S-formylglutathione hydrolase activity	3	4	0.124122	0	1	1
GO:0060237	cell wall assembly	3	4	0.124122	0	3	1
GO:0031105	glycine catabolic process	3	4	0.124122	0	7	1
GO:0008296	histone H4 deacetylation	3	4	0.124122	0	3	1
GO:0030117	mitochondrial respiratory chain complex III	11	30	0.124122	15	19	0.0170131
GO:0048475	viral reproduction	11	30	0.124122	15	19	0.0170131
GO:0030660	methylthioribulose 1-phosphate dehydratase activity	6	13	0.124251	9	5	0.00293613
GO:0046364	positive regulation of signaling	6	13	0.124251	5	3	0.0325818
GO:0019005	L-methionine biosynthetic process from L-homoserine via cystathionine	6	13	0.124251	4	4	0.12937
GO:0032185	cadmium ion transmembrane transporter activity	6	13	0.124251	0	1	1
GO:0070085	cytoplasmic mRNA processing body assembly	17	52	0.12666	21	39	0.0788832
GO:0032940	protein localization to cell surface	14	41	0.12742	13	14	0.0111393
GO:0046903	regulation of cell differentiation	14	41	0.12742	13	14	0.0111393
GO:0006629	threonine-tRNA ligase activity	69	258	0.127454	83	158	0.00198898
GO:0035267	intracellular signal transduction	5	10	0.12898	7	7	0.0473202
GO:0043189	transcription regulatory region sequence-specific DNA binding	5	10	0.12898	7	8	0.0692872
GO:0070566	inositol-3-diphosphate-1,2,4,5,6-pentakisphosphate diphosphatase activity	5	10	0.12898	5	7	0.180846
GO:0006488	disaccharide transport	4	7	0.130617	6	7	0.09551
GO:0006549	S-adenosylmethionine transport	4	7	0.130617	3	7	0.507188
GO:0048311	histone-threonine phosphorylation	8	20	0.132492	5	5	0.0913765
GO:0000001	protein dephosphorylation	8	20	0.132492	3	2	0.11531
GO:0031497	alanine catabolic process	10	27	0.133504	7	32	0.915753
GO:0065007	macromolecular complex subunit organization	313	1293	0.13825	410	980	0.000389689
GO:0006163	positive regulation of catalytic activity	31	107	0.140236	18	39	0.210416
GO:0033554	mating pheromone activity	111	434	0.14025	128	626	1
GO:0009117	second spliceosomal transesterification activity	52	191	0.141093	38	87	0.156976
GO:0006325	diacylglycerol binding	52	191	0.141093	50	162	0.823873
GO:0045786	peptidyl-L-cysteine methyl ester biosynthetic process from peptidyl-cysteine	11	31	0.141496	47	75	0.00155251
GO:0030148	cellular response to endogenous stimulus	7	17	0.141644	8	11	0.0953906
GO:0051050	dextrin alpha-glucosidase activity	7	17	0.141644	1	12	0.980495
GO:0003713	prosthetic group metabolic process	7	17	0.141644	0	4	1
GO:0009893	pre-replicative complex assembly	73	277	0.143085	27	103	0.936468
GO:0006342	homoisocitrate dehydrogenase activity	24	80	0.143411	18	76	0.956074
GO:0045814	histidine-tRNA ligase activity	24	80	0.143411	18	76	0.956074
GO:0033044	5S class rRNA transcription from RNA polymerase III type 1 promoter	9	24	0.143722	18	44	0.343443
GO:0006753	negative regulation of small GTPase mediated signal transduction	53	196	0.148017	40	92	0.155008
GO:0035770	alpha-amylase activity	12	35	0.148141	2	9	0.824887
GO:0031328	hormone transport	65	245	0.148378	20	78	0.924023
GO:0009891	positive regulation of cellular protein metabolic process	65	245	0.148378	20	78	0.924023
GO:0006412	negative regulation of cell cycle arrest	74	282	0.148537	152	199	2.79e-13
GO:0009150	urea transmembrane transport	30	104	0.14945	15	29	0.149233
GO:0031325	purine nucleoside bisphosphate metabolic process	72	274	0.150014	26	103	0.954565
GO:0044433	MAPK cascade involved in osmosensory signaling pathway	16	50	0.150627	21	17	0.000120198
GO:0018193	phospholipase A2 activity	23	77	0.153557	19	55	0.577846
GO:0072686	exit from mitosis	2	2	0.159103	73	117	9.72e-05
GO:0030037	tetrahydrofolylpolyglutamate metabolic process	2	2	0.159103	3	0	0.0177419
GO:0000915	citrate (Si)-synthase activity	2	2	0.159103	12	14	0.0213697
GO:0000912	translation release factor activity, codon specific	2	2	0.159103	12	14	0.0213697
GO:0031032	purine nucleoside triphosphate biosynthetic process	2	2	0.159103	12	14	0.0213697
GO:0045842	gene conversion at mating-type locus	2	2	0.159103	3	1	0.0571018
GO:0045840	developmental process involved in reproduction	2	2	0.159103	3	1	0.0571018
GO:0001401	cytoskeletal part	2	2	0.159103	3	1	0.0571018
GO:0051785	protein insertion into ER membrane	2	2	0.159103	3	1	0.0571018
GO:0008353	chromatin disassembly	2	2	0.159103	3	2	0.11531
GO:0005787	carbon-nitrogen ligase activity, with glutamine as amido-N-donor	2	2	0.159103	2	1	0.16871
GO:0001168	proton-transporting ATPase activity, rotational mechanism	2	2	0.159103	2	1	0.16871
GO:0051230	regulation of (1->3)-beta-D-glucan metabolic process	2	2	0.159103	1	0	0.260969
GO:0031205	mitochondrial intermembrane space	2	2	0.159103	2	2	0.280319
GO:0031207	cysteine biosynthetic process from serine	2	2	0.159103	2	2	0.280319
GO:0006011	selenocysteinyl-tRNA(Sec) biosynthetic process	2	2	0.159103	2	2	0.280319
GO:0042719	ethanolaminephosphotransferase activity	2	2	0.159103	2	2	0.280319
GO:0016832	positive regulation of programmed cell death	2	2	0.159103	2	2	0.280319
GO:0071630	mitochondrial RNA polymerase binding promoter specificity activity	2	2	0.159103	1	1	0.453872
GO:0032006	regulation of translational initiation in response to stress	2	2	0.159103	1	1	0.453872
GO:0016435	negative regulation of translation	2	2	0.159103	1	2	0.596454
GO:0046516	THO complex part of transcription export complex	2	2	0.159103	1	3	0.701832
GO:0008612	trichothecene 3-O-acetyltransferase activity	2	2	0.159103	1	3	0.701832
GO:0070569	nuclear polyadenylation-dependent mRNA catabolic process	2	2	0.159103	1	4	0.779709
GO:0051503	uracil:cation symporter activity	2	2	0.159103	0	2	1
GO:0033239	DNA packaging	2	2	0.159103	0	1	1
GO:0007234	FAl1-SGD1 complex	2	2	0.159103	0	1	1
GO:0017053	cellular protein complex localization	2	2	0.159103	0	4	1
GO:0042868	distributive segregation	2	2	0.159103	0	1	1
GO:0051651	regulation of establishment of protein localization to plasma membrane	11	32	0.160078	16	51	0.705495
GO:0032182	terpenoid biosynthetic process	11	32	0.160078	4	18	0.864635
GO:0043413	regulation of pheromone-dependent signal transduction involved in conjugation with cellular fusion	16	51	0.16573	20	39	0.112253
GO:0006486	primary alcohol biosynthetic process	16	51	0.16573	19	39	0.155723
GO:0005083	negative regulation of ergosterol biosynthetic process	16	51	0.16573	15	46	0.654195
GO:0051235	SAS acetyltransferase complex	12	36	0.166103	16	52	0.72931
GO:0071173	Noc1p-Noc2p complex	7	18	0.167017	11	16	0.0688438
GO:0032968	cytosolic large ribosomal subunit	7	18	0.167017	1	2	0.596454
GO:0009396	polyamine homeostasis	4	8	0.16852	6	5	0.0417181
GO:0042559	chromosome passenger complex	4	8	0.16852	6	7	0.09551
GO:0016409	bis(5'-adenosyl)-hexaphosphatase activity	4	8	0.16852	3	4	0.266589
GO:0005546	attachment of spindle microtubules to kinetochore involved in meiotic sister chromatid segregation	4	8	0.16852	2	3	0.390324
GO:0009259	diacylglycerol diphosphate phosphatase activity	32	114	0.170877	17	31	0.0971791
GO:0017119	dol-P-Man:Man(6)GlcNAc(2)-PP-Dol alpha-1,2-mannosyltransferase activity	3	5	0.172239	7	0	8.14e-05
GO:0070525	phosphorelay response regulator activity	3	5	0.172239	1	0	0.260969
GO:0004693	membrane organization	3	5	0.172239	3	5	0.34892
GO:0000149	oxidoreductase activity, acting on a sulfur group of donors	3	5	0.172239	2	3	0.390324
GO:0045732	negative regulation of fatty acid biosynthetic process	3	5	0.172239	2	3	0.390324
GO:0016868	tRNA acetylation	3	5	0.172239	2	6	0.659849
GO:0046085	arabinose catabolic process	3	5	0.172239	1	3	0.701832
GO:0000743	nuclear microtubule	3	5	0.172239	0	3	1
GO:0051322	peptidyl-arginine modification	3	5	0.172239	0	4	1
GO:1901136	regulation of establishment or maintenance of cell polarity regulating cell shape	21	71	0.176316	9	16	0.181489
GO:0000785	cell communication	33	119	0.181493	82	188	0.0592864
GO:0009119	peptidyl-lysine monomethylation	33	119	0.181493	18	33	0.0922094
GO:0000939	ornithine catabolic process, by decarboxylation	1	0	0.185644	21	3	4.3e-10
GO:0000395	Mpp10 complex	1	0	0.185644	13	1	2.64e-07
GO:0033047	primary cell septum disassembly	1	0	0.185644	10	4	0.000489233
GO:0033045	phosphatidylinositol metabolic process	1	0	0.185644	10	4	0.000489233
GO:0034513	dipeptide transmembrane transport	1	0	0.185644	4	0	0.00462193
GO:0071163	copper ion import	1	0	0.185644	4	0	0.00462193
GO:0004582	hydrolase activity, acting on carbon-nitrogen (but not peptide) bonds, in linear amides	1	0	0.185644	3	0	0.0177419
GO:0090311	asparagine-tRNA ligase activity	1	0	0.185644	3	0	0.0177419
GO:0031063	actin filament bundle convergence involved in cytokinetic actomyosin contractile ring assembly	1	0	0.185644	3	0	0.0177419
GO:0009052	regulation of diacylglycerol biosynthetic process	1	0	0.185644	3	1	0.0571018
GO:0034182	sequence-specific DNA binding, bending	1	0	0.185644	3	1	0.0571018
GO:0043035	nuclear pore	1	0	0.185644	3	1	0.0571018
GO:0004832	mating-type region heterochromatin	1	0	0.185644	2	0	0.0680647
GO:0004810	gamma-aminobutyric acid transport	1	0	0.185644	2	0	0.0680647
GO:0006438	regulation of mRNA export from nucleus	1	0	0.185644	2	0	0.0680647
GO:0042781	histone methyltransferase complex	1	0	0.185644	2	0	0.0680647
GO:0034184	regulation of bipolar cell growth	1	0	0.185644	2	0	0.0680647
GO:0004746	sterol response element binding	1	0	0.185644	2	0	0.0680647
GO:0034038	positive regulation of mitochondrial translation	1	0	0.185644	1	0	0.260969
GO:0034203	sequence-specific DNA binding	1	0	0.185644	1	0	0.260969
GO:0045140	biotin carboxylase activity	1	0	0.185644	1	0	0.260969
GO:0000215	plasma membrane of cell tip	1	0	0.185644	1	0	0.260969
GO:0046452	cleavage involved in rRNA processing	1	0	0.185644	1	0	0.260969
GO:0009398	positive regulation of ion transmembrane transport	1	0	0.185644	1	0	0.260969
GO:0015218	threonine-type peptidase activity	1	0	0.185644	1	0	0.260969
GO:0004310	positive regulation of G-protein coupled receptor protein signaling pathway	1	0	0.185644	1	0	0.260969
GO:0035307	regulation of phosphate metabolic process	1	0	0.185644	1	0	0.260969
GO:0000941	sequestering of metal ion	1	0	0.185644	1	0	0.260969
GO:0004578	cellular iron ion homeostasis	1	0	0.185644	1	0	0.260969
GO:0051730	purine nucleotide transmembrane transporter activity	1	0	0.185644	1	0	0.260969
GO:0004356	mRNA splice site selection	1	0	0.185644	1	0	0.260969
GO:0004768	argininosuccinate synthase activity	1	0	0.185644	1	0	0.260969
GO:0034964	bis(5'-adenosyl)-triphosphatase activity	1	0	0.185644	1	0	0.260969
GO:0000253	endoplasmic reticulum tubular network organization	1	0	0.185644	1	0	0.260969
GO:0004594	RNA-directed DNA polymerase activity	1	0	0.185644	1	0	0.260969
GO:0004080	box H/ACA snoRNA 3'-end processing	1	0	0.185644	1	0	0.260969
GO:0005093	actin filament organization	1	0	0.185644	1	0	0.260969
GO:0016308	condensed chromosome kinetochore	1	0	0.185644	1	0	0.260969
GO:0008686	negative regulation of cyclic nucleotide biosynthetic process	1	0	0.185644	1	0	0.260969
GO:0019107	autophagic vacuole	1	0	0.185644	1	0	0.260969
GO:0009189	regulation of establishment of protein localization	1	0	0.185644	1	0	0.260969
GO:0000254	mating-type P-factor pheromone receptor activity	1	0	0.185644	1	0	0.260969
GO:0004632	regulation of TOR signaling cascade	1	0	0.185644	1	0	0.260969
GO:0008444	porphyrin-containing compound metabolic process	1	0	0.185644	1	0	0.260969
GO:0004496	mitochondrial tryptophanyl-tRNA aminoacylation	1	0	0.185644	1	0	0.260969
GO:0004078	RNA splicing, via transesterification reactions with guanosine as nucleophile	1	0	0.185644	1	0	0.260969
GO:0004146	glycerol ether metabolic process	1	0	0.185644	1	0	0.260969
GO:0003848	regulation of transcription, start site selection	1	0	0.185644	1	0	0.260969
GO:0033979	lipid particle	1	0	0.185644	1	0	0.260969
GO:0004506	G1/S transition checkpoint	1	0	0.185644	1	0	0.260969
GO:0004735	mitochondrial genome maintenance	1	0	0.185644	1	0	0.260969
GO:0008835	spindle midzone assembly	1	0	0.185644	1	0	0.260969
GO:0046077	translational readthrough	1	0	0.185644	1	0	0.260969
GO:0019187	ascospore wall chitin biosynthetic process	1	0	0.185644	1	0	0.260969
GO:0006423	M phase of mitotic cell cycle	1	0	0.185644	1	0	0.260969
GO:0004421	cytokinesis, completion of separation	1	0	0.185644	1	0	0.260969
GO:0003934	lysine N-methyltransferase activity	1	0	0.185644	1	0	0.260969
GO:0047012	response to oleic acid	1	0	0.185644	1	0	0.260969
GO:0004821	negative regulation of establishment of actomyosin contractile ring localization	1	0	0.185644	1	0	0.260969
GO:0004482	serine hydrolase activity	1	0	0.185644	1	0	0.260969
GO:0005098	oxidized pyrimidine nucleobase lesion DNA N-glycosylase activity	1	0	0.185644	1	0	0.260969
GO:0000495	regulation of anatomical structure size	1	0	0.185644	1	0	0.260969
GO:0004751	positive regulation of ubiquitin-dependent endocytosis	1	0	0.185644	1	0	0.260969
GO:0016749	negative regulation of glycogen catabolic process	1	0	0.185644	1	0	0.260969
GO:0008963	cellular component biogenesis	1	0	0.185644	1	0	0.260969
GO:0004089	molybdopterin cofactor metabolic process	1	0	0.185644	1	0	0.260969
GO:0051196	alcohol dehydrogenase [NAD(P)+] activity	1	0	0.185644	1	0	0.260969
GO:0004140	inositol-1,3,4,5,6-pentakisphosphate kinase activity	1	0	0.185644	1	0	0.260969
GO:0051732	negative regulation of transcription elongation from RNA polymerase I promoter	1	0	0.185644	1	0	0.260969
GO:0004168	regulation of DNA-dependent DNA replication	1	0	0.185644	1	0	0.260969
GO:0009223	acylglycerol metabolic process	1	0	0.185644	1	0	0.260969
GO:0046203	amino acid salvage	1	0	0.185644	1	0	0.260969
GO:0006233	amino sugar catabolic process	1	0	0.185644	1	0	0.260969
GO:0004324	oxidized purine nucleobase lesion DNA N-glycosylase activity	1	0	0.185644	1	0	0.260969
GO:0070917	negative regulation of amine transport	1	0	0.185644	1	0	0.260969
GO:0004817	positive regulation of translational termination	1	0	0.185644	1	0	0.260969
GO:0004109	ATP biosynthetic process	1	0	0.185644	1	0	0.260969
GO:0004819	protein transmembrane transport	1	0	0.185644	1	0	0.260969
GO:0004595	valine biosynthetic process	1	0	0.185644	1	0	0.260969
GO:0032216	histidine family amino acid metabolic process	1	0	0.185644	1	0	0.260969
GO:0016453	alcohol O-octanoyltransferase activity	1	0	0.185644	1	0	0.260969
GO:0003881	tRNA methylation	1	0	0.185644	1	0	0.260969
GO:0004156	transcription factor catabolic process	1	0	0.185644	1	0	0.260969
GO:0004343	detection of hexose stimulus	1	0	0.185644	1	0	0.260969
GO:0016215	negative regulation of phosphatidylglycerol biosynthetic process	1	0	0.185644	1	0	0.260969
GO:0009197	death	1	0	0.185644	1	0	0.260969
GO:0004077	phosphoribosylanthranilate isomerase activity	1	0	0.185644	1	0	0.260969
GO:0016695	response to oxygen-containing compound	1	0	0.185644	1	0	0.260969
GO:0004631	actin cortical patch	1	0	0.185644	1	0	0.260969
GO:0009196	U1 snRNA binding	1	0	0.185644	1	0	0.260969
GO:0004452	response to drug	1	0	0.185644	1	0	0.260969
GO:0003952	homologous chromosome segregation	1	0	0.185644	1	0	0.260969
GO:0009139	negative regulation of actomyosin contractile ring localization	1	0	0.185644	1	0	0.260969
GO:0004476	U2-type prespliceosome	1	0	0.185644	1	0	0.260969
GO:0004378	phosphatidylinositol monophosphate phosphatase activity	1	0	0.185644	1	0	0.260969
GO:0005087	establishment or maintenance of bipolar cell polarity	1	0	0.185644	1	0	0.260969
GO:0035863	adenosine 3',5'-bisphosphate transmembrane transport	1	0	0.185644	1	0	0.260969
GO:0009305	regulation of gene silencing by RNA	1	0	0.185644	1	0	0.260969
GO:0004798	protein peptidyl-prolyl isomerization	1	0	0.185644	1	0	0.260969
GO:0004385	3 iron, 4 sulfur cluster binding	1	0	0.185644	1	0	0.260969
GO:0004163	regulation of amino acid transport	1	0	0.185644	1	0	0.260969
GO:0004852	fungal-type vacuole	1	0	0.185644	1	0	0.260969
GO:0016699	telomerase inhibitor activity	1	0	0.185644	1	0	0.260969
GO:0008193	phospho-N-acetylmuramoyl-pentapeptide-transferase activity	1	0	0.185644	1	0	0.260969
GO:0006227	regulation of budding cell apical bud growth	1	0	0.185644	1	0	0.260969
GO:0005483	steroid dehydrogenase activity, acting on the CH-CH group of donors	1	0	0.185644	1	0	0.260969
GO:0004615	Atg1p signaling complex	1	0	0.185644	1	0	0.260969
GO:0003870	transcription from RNA polymerase III promoter	1	0	0.185644	1	0	0.260969
GO:0035493	siroheme metabolic process	1	0	0.185644	1	0	0.260969
GO:0008531	regulation of ergosterol biosynthetic process by regulation of transcription from RNA polymerase II promoter	1	0	0.185644	1	0	0.260969
GO:0006427	protein complex disassembly	1	0	0.185644	1	0	0.260969
GO:0003972	intrinsic to nuclear outer membrane	1	0	0.185644	1	0	0.260969
GO:0003975	regulation of protein ubiquitination	1	0	0.185644	1	0	0.260969
GO:0003985	regulation of RNA biosynthetic process	1	0	0.185644	1	0	0.260969
GO:0008901	dihydrolipoyllysine-residue succinyltransferase activity	1	0	0.185644	1	0	0.260969
GO:0016731	inositol-1,4,5-trisphosphate 3-kinase activity	1	0	0.185644	1	0	0.260969
GO:0010485	positive regulation of homeostatic process	1	0	0.185644	1	0	0.260969
GO:0004484	guanosine-containing compound biosynthetic process	1	0	0.185644	1	0	0.260969
GO:0000250	actin nucleation	1	0	0.185644	1	0	0.260969
GO:0015039	intracellular protein transmembrane transport	1	0	0.185644	1	0	0.260969
GO:0016726	peptide alpha-N-acetyltransferase activity	1	0	0.185644	1	0	0.260969
GO:0070037	mRNA branch site recognition	1	0	0.185644	1	0	0.260969
GO:0004379	GMP synthase (glutamine-hydrolyzing) activity	1	0	0.185644	1	0	0.260969
GO:0004150	negative regulation of ribosomal protein gene transcription from RNA polymerase II promoter in response to nutrient levels	1	0	0.185644	1	0	0.260969
GO:0004788	activation of anaphase-promoting complex activity	1	0	0.185644	1	0	0.260969
GO:0006864	myosin I complex	1	0	0.185644	1	0	0.260969
GO:0031559	negative regulation of DNA replication	1	0	0.185644	1	0	0.260969
GO:0008452	cellular response to iron ion starvation	1	0	0.185644	1	0	0.260969
GO:0019307	lipopolysaccharide metabolic process	1	0	0.185644	1	0	0.260969
GO:0000225	amylase activity	1	0	0.185644	1	0	0.260969
GO:0000465	regulation of centromeric sister chromatid cohesion	1	0	0.185644	1	0	0.260969
GO:0008703	regulation of gamma-aminobutyric acid catabolic process	1	0	0.185644	1	0	0.260969
GO:0046836	inositol hexakisphosphate 1-kinase activity	1	0	0.185644	1	0	0.260969
GO:0008398	exonuclease activity	1	0	0.185644	1	0	0.260969
GO:0008665	regulation of molecular function	1	0	0.185644	1	0	0.260969
GO:0018271	endocytosed protein transport to vacuole	1	0	0.185644	1	0	0.260969
GO:0006244	SNARE binding	1	0	0.185644	1	0	0.260969
GO:0004618	cellular component organization	1	0	0.185644	1	0	0.260969
GO:0004079	RNA 7-methylguanosine cap binding	1	0	0.185644	1	0	0.260969
GO:0000252	L-methionine biosynthetic process from S-adenosylmethionine	1	0	0.185644	1	0	0.260969
GO:0046072	positive regulation of peroxisome organization	1	0	0.185644	1	0	0.260969
GO:0009138	acetylglutamate kinase activity	1	0	0.185644	1	0	0.260969
GO:0004347	positive regulation of DNA repair	1	0	0.185644	1	0	0.260969
GO:0050983	SUMO binding	1	0	0.185644	1	0	0.260969
GO:0035862	regulation of DNA binding	1	0	0.185644	1	0	0.260969
GO:0046080	epsilon DNA polymerase complex	1	0	0.185644	1	0	0.260969
GO:0016211	ketol-acid reductoisomerase activity	1	0	0.185644	1	0	0.260969
GO:0004332	nucleic acid binding transcription factor activity	1	0	0.185644	1	0	0.260969
GO:0051735	cytosolic part	1	0	0.185644	1	0	0.260969
GO:0033764	lithium ion transport	1	0	0.185644	1	0	0.260969
GO:0030337	spore wall biogenesis	1	0	0.185644	1	0	0.260969
GO:0003854	sugar mediated signaling pathway	1	0	0.185644	1	0	0.260969
GO:0046081	nuclear-transcribed mRNA catabolic process, endonucleolytic cleavage-dependent decay	1	0	0.185644	1	0	0.260969
GO:0043626	regulation of cell-cell adhesion	1	0	0.185644	1	0	0.260969
GO:0019747	positive regulation of response to nutrient levels	1	0	0.185644	1	0	0.260969
GO:0006425	L-phenylalanine metabolic process	1	0	0.185644	1	0	0.260969
GO:0051996	regulation of gene expression, epigenetic	1	0	0.185644	1	0	0.260969
GO:0035306	cell death	1	0	0.185644	1	0	0.260969
GO:0030041	glycerol-3-phosphate dehydrogenase [NAD+] activity	1	0	0.185644	2	2	0.280319
GO:0016460	membrane to membrane docking	1	0	0.185644	2	2	0.280319
GO:0051455	regulation of transcription involved in G2/M-phase of mitotic cell cycle	1	0	0.185644	4	8	0.385359
GO:0009155	osmosensory signaling via phosphorelay pathway	1	0	0.185644	1	1	0.453872
GO:0034414	1-alkyl-2-acetylglycerophosphocholine esterase activity	1	0	0.185644	1	1	0.453872
GO:0051193	L-amino acid transmembrane transporter activity	1	0	0.185644	1	1	0.453872
GO:0070632	regulation of lipid metabolic process	1	0	0.185644	1	1	0.453872
GO:0008905	negative regulation of mating type switching by negative regulation of transcription from RNA polymerase II promoter	1	0	0.185644	1	1	0.453872
GO:0009151	mating-type a-factor pheromone receptor activity	1	0	0.185644	1	1	0.453872
GO:0071790	regulation of histone phosphorylation	1	0	0.185644	1	1	0.453872
GO:0046443	response to external stimulus	1	0	0.185644	1	1	0.453872
GO:0072387	nucleobase biosynthetic process	1	0	0.185644	1	1	0.453872
GO:0004605	holo TFIIH complex	1	0	0.185644	1	1	0.453872
GO:0009264	saccharopine dehydrogenase activity	1	0	0.185644	1	1	0.453872
GO:0046386	tetraterpenoid biosynthetic process	1	0	0.185644	1	1	0.453872
GO:0006499	xylulose biosynthetic process	1	0	0.185644	1	1	0.453872
GO:0006542	regulation of phosphorus metabolic process	1	0	0.185644	1	1	0.453872
GO:0006498	RNA polymerase II repressing transcription factor binding	1	0	0.185644	1	1	0.453872
GO:0004475	endodeoxyribonuclease activity	1	0	0.185644	1	1	0.453872
GO:0018377	negative regulation of signal transduction in absence of ligand	1	0	0.185644	1	1	0.453872
GO:0071789	metal ion regulated sequence-specific DNA binding transcription factor activity	1	0	0.185644	1	1	0.453872
GO:0046444	actin polymerization or depolymerization	1	0	0.185644	1	1	0.453872
GO:0051316	mitochondrial proton-transporting ATP synthase complex, coupling factor F(o)	1	0	0.185644	4	10	0.517113
GO:0010981	lipid-transporting ATPase activity	1	0	0.185644	2	5	0.582117
GO:0070631	carbonate dehydratase activity	1	0	0.185644	1	2	0.596454
GO:0032949	N6-(1,2-dicarboxyethyl)AMP AMP-lyase (fumarate-forming) activity	1	0	0.185644	1	2	0.596454
GO:0032948	siderophore uptake transmembrane transporter activity	1	0	0.185644	1	2	0.596454
GO:0007095	inner mitochondrial membrane organization	1	0	0.185644	2	7	0.7255
GO:0031144	nucleotide-excision repair factor 2 complex	1	0	0.185644	2	7	0.7255
GO:0031572	vacuolar part	1	0	0.185644	2	7	0.7255
GO:0001887	negative regulation of reproductive process	1	0	0.185644	0	1	1
GO:0016802	histone deacetylase activity (H3-K9 specific)	1	0	0.185644	0	1	1
GO:0004320	ribonucleoside triphosphate biosynthetic process	1	0	0.185644	0	1	1
GO:0035390	positive regulation of transcription from RNA polymerase II promoter in response to iron	1	0	0.185644	0	1	1
GO:0032574	positive regulation of meiosis	1	0	0.185644	0	1	1
GO:0004318	racemase and epimerase activity	1	0	0.185644	0	1	1
GO:0016295	nicotinamide nucleotide metabolic process	1	0	0.185644	0	1	1
GO:0015878	proton-transporting ATP synthase complex, catalytic core F(1)	1	0	0.185644	0	2	1
GO:0090208	phosphatidylinositol N-acetylglucosaminyltransferase activity	1	0	0.185644	0	1	1
GO:0051440	chromosome condensation	1	0	0.185644	0	2	1
GO:0035308	borate transport	1	0	0.185644	0	1	1
GO:0046923	urea carboxylase activity	1	0	0.185644	0	1	1
GO:0060303	mitochondrial tRNA modification	1	0	0.185644	0	6	1
GO:0004610	aromatic compound biosynthetic process	1	0	0.185644	0	2	1
GO:0034047	peptide-methionine (S)-S-oxide reductase activity	1	0	0.185644	0	1	1
GO:0004655	phosphatase binding	1	0	0.185644	0	1	1
GO:0009190	regulation of mRNA catabolic process	1	0	0.185644	0	1	1
GO:0043247	regulation of signal transduction	1	0	0.185644	0	3	1
GO:0015817	integral to vacuolar membrane	1	0	0.185644	0	1	1
GO:0046078	translation release factor activity	1	0	0.185644	0	1	1
GO:0051447	acetate transmembrane transport	1	0	0.185644	0	1	1
GO:0004455	regulation of isopentenyl diphosphate biosynthetic process, mevalonate pathway	1	0	0.185644	0	1	1
GO:0004018	positive regulation of meiosis by negative regulation of transcription from RNA polymerase II promoter	1	0	0.185644	0	1	1
GO:0006226	2-isopropylmalate synthase activity	1	0	0.185644	0	1	1
GO:0003958	proteasome storage granule	1	0	0.185644	0	3	1
GO:0016296	maintenance of rDNA	1	0	0.185644	0	1	1
GO:0015225	endoribonuclease activity, producing 5'-phosphomonoesters	1	0	0.185644	0	2	1
GO:0004016	nuclear-transcribed mRNA catabolic process, non-stop decay	1	0	0.185644	0	1	1
GO:0004845	cellular biogenic amine catabolic process	1	0	0.185644	0	4	1
GO:0004697	tubulin complex biogenesis	1	0	0.185644	0	2	1
GO:0006747	snoRNA processing	1	0	0.185644	0	1	1
GO:0018198	enoyl-CoA hydratase activity	1	0	0.185644	0	2	1
GO:0051487	cell fate commitment	1	0	0.185644	0	1	1
GO:0016849	steroid dehydrogenase activity	1	0	0.185644	0	1	1
GO:0016259	mitochondria-associated protein catabolic process	1	0	0.185644	0	1	1
GO:0010569	glycerophosphodiester transmembrane transporter activity	1	0	0.185644	0	1	1
GO:0005290	nucleoside monophosphate metabolic process	1	0	0.185644	0	1	1
GO:0006231	organonitrogen compound metabolic process	1	0	0.185644	0	2	1
GO:0046073	macromolecular complex remodeling	1	0	0.185644	0	2	1
GO:0001197	positive regulation of carbohydrate metabolic process	1	0	0.185644	0	1	1
GO:0097359	regulation of protein neddylation	1	0	0.185644	0	1	1
GO:0032575	acylglycerone-phosphate reductase activity	1	0	0.185644	0	1	1
GO:0004418	mitotic cell cycle G2/M transition DNA damage checkpoint	1	0	0.185644	0	1	1
GO:0004673	purine ribonucleoside monophosphate metabolic process	1	0	0.185644	0	3	1
GO:0051441	myo-inositol transmembrane transporter activity	1	0	0.185644	0	1	1
GO:0000155	regulation of RNA export from nucleus	1	0	0.185644	0	3	1
GO:0007138	negative regulation of transcription from RNA polymerase II promoter in response to stress	1	0	0.185644	0	2	1
GO:0043465	regulation of nucleotide catabolic process	1	0	0.185644	0	1	1
GO:0031848	negative regulation of telomeric RNA transcription from RNA pol II promoter	1	0	0.185644	0	3	1
GO:0042083	acetyl-CoA carboxylase activity	1	0	0.185644	0	1	1
GO:0016297	arginine import	1	0	0.185644	0	1	1
GO:0070626	cohesin localization to chromatin	1	0	0.185644	0	1	1
GO:0032888	dUMP biosynthetic process	1	0	0.185644	0	1	1
GO:0004799	positive regulation of sodium ion transport	1	0	0.185644	0	1	1
GO:0051100	elongin complex	1	0	0.185644	0	1	1
GO:0045015	GDP-mannose biosynthetic process	1	0	0.185644	0	1	1
GO:0016971	cyclic nucleotide-dependent protein kinase activity	1	0	0.185644	0	2	1
GO:2000235	purine nucleoside transmembrane transport	1	0	0.185644	0	1	1
GO:0016775	hexose mediated signaling	1	0	0.185644	0	3	1
GO:0032887	tyrosine metabolic process	1	0	0.185644	0	2	1
GO:0006171	maintenance of mitotic sister chromatid cohesion	1	0	0.185644	0	1	1
GO:0004160	ion homeostasis	1	0	0.185644	0	1	1
GO:0072388	rRNA primary transcript binding	1	0	0.185644	0	1	1
GO:0051974	3'-5' exonuclease activity	1	0	0.185644	0	1	1
GO:0071458	GID complex	1	0	0.185644	0	4	1
GO:0033106	adenylate cyclase-activating G-protein coupled receptor signaling pathway	1	0	0.185644	0	3	1
GO:2000779	phosphatidylinositol-3,4-bisphosphate binding	1	0	0.185644	0	1	1
GO:0008834	histone H3-K9 acetylation	1	0	0.185644	0	3	1
GO:0035305	transcription export complex 2	1	0	0.185644	0	1	1
GO:0032516	DNA-dependent protein kinase-DNA ligase 4 complex	1	0	0.185644	0	1	1
GO:0018160	delta DNA polymerase complex	1	0	0.185644	0	1	1
GO:0090207	telomere maintenance via semi-conservative replication	1	0	0.185644	0	1	1
GO:0052652	histone H3-S10 phosphorylation involved in chromosome condensation	1	0	0.185644	0	1	1
GO:0032091	fermentation	1	0	0.185644	0	1	1
GO:0045895	acid-thiol ligase activity	1	0	0.185644	0	1	1
GO:0004013	cellular response to xenobiotic stimulus	1	0	0.185644	0	1	1
GO:0004807	vacuolar proton-transporting V-type ATPase, V0 domain	1	0	0.185644	0	1	1
GO:0070198	sequence-specific DNA binding RNA polymerase II transcription factor activity	1	0	0.185644	0	1	1
GO:0044377	nucleoside phosphate binding	1	0	0.185644	0	1	1
GO:0006386	regulation of cytoplasmic mRNA processing body assembly	1	0	0.185644	0	1	1
GO:0004313	nitrogen catabolite regulation of transcription	1	0	0.185644	0	1	1
GO:0003980	glycerol metabolic process	1	0	0.185644	0	1	1
GO:0004853	chitinase activity	1	0	0.185644	0	1	1
GO:0003977	(1->3)-alpha-glucan metabolic process	1	0	0.185644	0	1	1
GO:0031071	energy derivation by oxidation of reduced inorganic compounds	1	0	0.185644	0	1	1
GO:0010639	tetrahydrobiopterin biosynthetic process	13	41	0.189398	15	35	0.312391
GO:0016458	ornithine biosynthetic process	24	84	0.192411	19	78	0.947847
GO:0070647	protein-DNA complex	32	116	0.192713	33	136	0.983006
GO:0009141	dephospho-CoA kinase activity	25	88	0.192818	12	20	0.104332
GO:2000602	farnesyl diphosphate metabolic process	7	19	0.194219	34	56	0.00929729
GO:0032155	polyribonucleotide kinase activity	7	19	0.194219	21	37	0.0566883
GO:0032153	protein binding, bridging	7	19	0.194219	74	208	0.501258
GO:0005802	negative regulation of histone H3-K14 acetylation	7	19	0.194219	1	6	0.879781
GO:0016776	palmitoyl-[acyl-carrier-protein] hydrolase activity	5	12	0.194558	8	4	0.00368994
GO:0006094	biotin transporter activity	5	12	0.194558	4	3	0.0809759
GO:0006220	pyrimidine deoxyribonucleotide catabolic process	5	12	0.194558	4	8	0.385359
GO:0006221	dehydro-D-arabinono-1,4-lactone metabolic process	5	12	0.194558	3	8	0.578438
GO:0031935	hyperosmotic response	10	30	0.195043	1	9	0.951561
GO:0060968	endocytosis	10	30	0.195043	1	11	0.973585
GO:0007006	negative regulation of cAMP biosynthetic process	11	34	0.200616	15	16	0.00618695
GO:0003690	mitochondrial fission	11	34	0.200616	3	16	0.907653
GO:0031570	arsenite transmembrane transporter activity	8	23	0.20443	18	37	0.165084
GO:0051179	Sin3-type complex	252	1049	0.208294	281	761	0.246809
GO:0051273	chloride channel complex	4	9	0.20969	9	8	0.0163374
GO:0045005	rhythmic process	4	9	0.20969	13	20	0.0650797
GO:0009082	lysophosphatidylethanolamine acyltransferase activity	4	9	0.20969	2	10	0.861305
GO:0000722	positive regulation of sterol import by positive regulation of transcription from RNA polymerase II promoter	4	9	0.20969	0	2	1
GO:0006096	oxidoreductase activity, acting on NADH or NADPH, oxygen as acceptor	6	16	0.21143	8	11	0.0953906
GO:0097346	meiosis	6	16	0.21143	6	17	0.579818
GO:0031577	mitochondrial proton-transporting ATP synthase complex, catalytic core F(1)	9	27	0.212086	11	17	0.0876529
GO:0030135	positive regulation of transcription from RNA polymerase I promoter	20	70	0.219247	18	37	0.165084
GO:0046434	mitochondrial respiratory chain complex III biogenesis	21	74	0.219606	8	23	0.583235
GO:0006301	positive regulation of establishment of bipolar cell polarity	7	20	0.22303	2	14	0.947621
GO:0031938	DNA ligase (ATP) activity	7	20	0.22303	0	1	1
GO:0009147	proline transport	3	6	0.224502	5	1	0.00565452
GO:0046471	spermidine catabolic process	3	6	0.224502	4	2	0.0435798
GO:0045787	posttranscriptional regulation of gene expression	3	6	0.224502	5	5	0.0913765
GO:0031490	positive regulation of transcription from RNA polymerase II promoter by calcium-mediated signaling	3	6	0.224502	3	3	0.187041
GO:0051788	lipid transporter activity	3	6	0.224502	1	3	0.701832
GO:1900180	adenylate cyclase activity	3	6	0.224502	1	3	0.701832
GO:0071218	response to biotic stimulus	3	6	0.224502	1	3	0.701832
GO:0031576	neutral lipid catabolic process	3	6	0.224502	2	7	0.7255
GO:0031234	regulation of antisense RNA transcription	3	6	0.224502	1	7	0.9112
GO:0005545	kynurenic acid metabolic process	3	6	0.224502	0	2	1
GO:0030491	positive regulation of lysine biosynthetic process via alpha-aminoadipate and saccharopine	3	6	0.224502	0	1	1
GO:0010921	metal ion homeostasis	3	6	0.224502	0	3	1
GO:0043087	positive regulation of reciprocal meiotic recombination	12	39	0.22589	13	35	0.493067
GO:0033124	uracil phosphoribosyltransferase activity	12	39	0.22589	13	35	0.493067
GO:0006348	regulation of homologous chromosome segregation	13	43	0.228575	0	23	1
GO:0051646	meiotic DNA repair synthesis	8	24	0.231306	5	5	0.0913765
GO:0006665	gamma-aminobutyric acid catabolic process	8	24	0.231306	9	14	0.11933
GO:0016725	spermine:oxygen oxidoreductase (spermidine-forming) activity	2	3	0.233565	3	0	0.0177419
GO:0017169	lysyl-tRNA aminoacylation	2	3	0.233565	3	1	0.0571018
GO:0006627	loop DNA binding	2	3	0.233565	4	3	0.0809759
GO:0006490	high affinity L-histidine transmembrane transporter activity	2	3	0.233565	3	2	0.11531
GO:0019789	attachment of spindle microtubules to kinetochore involved in mitotic sister chromatid segregation	2	3	0.233565	2	1	0.16871
GO:0050072	protein kinase C activity	2	3	0.233565	2	1	0.16871
GO:0031087	leucyl-tRNA aminoacylation	2	3	0.233565	2	1	0.16871
GO:0005092	carboxymethylenebutenolidase activity	2	3	0.233565	2	1	0.16871
GO:0034982	D-lactate dehydrogenase (cytochrome) activity	2	3	0.233565	4	5	0.186624
GO:0008536	replication fork processing	2	3	0.233565	3	3	0.187041
GO:0046656	ribonucleoprotein complex binding	2	3	0.233565	3	4	0.266589
GO:0046655	cytoplasmic microtubule	2	3	0.233565	3	4	0.266589
GO:0000712	methionyl glutamyl tRNA synthetase complex	2	3	0.233565	2	2	0.280319
GO:0071256	endosome transport via multivesicular body sorting pathway	2	3	0.233565	2	2	0.280319
GO:0051691	integral to Golgi membrane	2	3	0.233565	3	7	0.507188
GO:0017157	nascent polypeptide-associated complex	2	3	0.233565	1	2	0.596454
GO:0051046	2-deoxyglucose-6-phosphatase activity	2	3	0.233565	1	2	0.596454
GO:0045947	heterocyclic compound binding	2	3	0.233565	1	2	0.596454
GO:0015868	kinase activity	2	3	0.233565	1	2	0.596454
GO:0015865	glucanosyltransferase activity	2	3	0.233565	1	2	0.596454
GO:0017048	organelle inner membrane	2	3	0.233565	1	3	0.701832
GO:0000146	methylglyoxal reductase (NADH-dependent) activity	2	3	0.233565	1	3	0.701832
GO:0016653	membrane raft organization	2	3	0.233565	1	3	0.701832
GO:0004864	guanyl nucleotide binding	2	3	0.233565	1	4	0.779709
GO:0019212	purine deoxyribonucleotide metabolic process	2	3	0.233565	1	4	0.779709
GO:0017137	cellular response to dsRNA	2	3	0.233565	1	5	0.837257
GO:0033683	RNA polymerase III type 2 promoter sequence-specific DNA binding	2	3	0.233565	0	3	1
GO:0008198	regulation of mRNA stability involved in response to oxidative stress	2	3	0.233565	0	2	1
GO:0005741	1-phosphatidylinositol binding	22	79	0.234826	16	21	0.0172548
GO:0006487	regulation of pyrimidine nucleobase metabolic process	9	28	0.237344	16	13	0.000801591
GO:0016836	regulation of potassium ion transmembrane transport	6	17	0.244303	7	14	0.295967
GO:0010638	tricarboxylic acid cycle	11	36	0.245109	13	19	0.0512735
GO:0031329	hydro-lyase activity	23	84	0.24957	17	51	0.628098
GO:0006508	negative regulation of cell cycle arrest in response to nitrogen starvation	64	254	0.251238	60	184	0.731741
GO:0016568	prephenate dehydratase activity	41	158	0.251325	47	143	0.695158
GO:0009101	response to acidity	16	56	0.251848	20	39	0.112253
GO:0009100	dTDP biosynthetic process	16	56	0.251848	20	42	0.166418
GO:0019693	microtubule severing	32	121	0.253144	18	33	0.0922094
GO:0005826	biotin biosynthetic process	4	10	0.253291	11	14	0.0395238
GO:0070938	hexose metabolic process	4	10	0.253291	11	15	0.0528369
GO:0043486	nuclear part	4	10	0.253291	7	14	0.295967
GO:0055086	regulation of G1/S transition of mitotic cell cycle	56	221	0.256347	42	110	0.360862
GO:0045132	phosphatidic acid biosynthetic process	8	25	0.259332	8	50	0.992613
GO:0005794	CAAX-box protein processing	47	184	0.262752	68	280	0.998788
GO:0009144	NEDD8 ligase activity	22	81	0.266164	10	18	0.170775
GO:0000123	antiporter activity	10	33	0.26657	12	23	0.178864
GO:0007093	vacuolar lumen	11	37	0.268598	32	34	7.07e-05
GO:0060590	FAD biosynthetic process	5	14	0.269036	4	1	0.0182963
GO:0000124	ubiquitin-dependent protein catabolic process via the N-end rule pathway	5	14	0.269036	5	13	0.524722
GO:0006284	tetrapyrrole catabolic process	5	14	0.269036	1	7	0.9112
GO:0015629	response to methylglyoxal	19	69	0.269077	22	50	0.228948
GO:0010608	protein demethylation	28	106	0.272776	13	62	0.973787
GO:0043021	negative regulation of septation initiation signaling cascade	6	18	0.278523	6	6	0.0654366
GO:0045841	protein localization to peroxisome	6	18	0.278523	11	16	0.0688438
GO:0007094	ncRNA processing	6	18	0.278523	11	16	0.0688438
GO:0045839	RNA polyadenylation	6	18	0.278523	11	16	0.0688438
GO:0051784	transferase activity, transferring acyl groups, acyl groups converted into alkyl on transfer	6	18	0.278523	11	16	0.0688438
GO:0033567	histone H3-K4 methylation	3	7	0.279238	7	7	0.0473202
GO:0051231	macromolecule transmembrane transporter activity	3	7	0.279238	3	3	0.187041
GO:0000022	phospholipase D activity	3	7	0.279238	3	3	0.187041
GO:0031338	transferase activity, transferring one-carbon groups	3	7	0.279238	1	0	0.260969
GO:0006616	cellular response to caffeine	3	7	0.279238	2	2	0.280319
GO:0019239	4-amino-4-deoxychorismate synthase activity	3	7	0.279238	4	8	0.385359
GO:0016895	propionate catabolic process	3	7	0.279238	0	7	1
GO:0051318	pyrimidine deoxyribonucleotide metabolic process	7	22	0.284501	4	7	0.317188
GO:0000080	ferric-enterobactin transmembrane transporter activity	7	22	0.284501	4	7	0.317188
GO:0032786	negative regulation of protein complex disassembly	7	22	0.284501	1	3	0.701832
GO:0001067	nucleoside triphosphate adenylate kinase activity	19	70	0.286768	7	85	0.999999
GO:0009108	protein O-linked glycosylation	18	66	0.288088	20	44	0.209065
GO:0072521	ferrichrome metabolic process	34	132	0.288573	22	49	0.207196
GO:0006793	DNA N-glycosylase activity	137	570	0.291655	114	324	0.533609
GO:0043547	ferredoxin-NADP+ reductase activity	10	34	0.292087	4	2	0.0435798
GO:0051129	sterol transport	13	46	0.292694	17	39	0.276711
GO:0006417	maltose metabolic process	24	91	0.295043	13	44	0.760713
GO:0044248	organophosphate catabolic process	127	528	0.297978	109	331	0.763214
GO:0000742	medium-chain fatty acid catabolic process	4	11	0.298495	0	4	1
GO:0005940	inositol phosphate-mediated signaling	4	11	0.298495	0	5	1
GO:0071156	tRNA aminoacylation	18	67	0.306732	38	58	0.00242396
GO:0000075	cellular response to hydrogen peroxide	18	67	0.306732	37	58	0.00380685
GO:0044093	mitotic cell cycle spindle checkpoint	18	67	0.306732	10	15	0.0906795
GO:0071705	strand displacement	47	188	0.306846	32	111	0.870602
GO:0000049	mannoprotein metabolic process	5	15	0.30835	7	7	0.0473202
GO:0042803	establishment of spindle pole body localization to nuclear envelope	5	15	0.30835	11	15	0.0528369
GO:0070461	protein phosphorylation	5	15	0.30835	5	13	0.524722
GO:0005938	regulation of starch catabolic process	31	121	0.309066	36	108	0.651057
GO:0017059	purine ribonucleotide transmembrane transporter activity	2	4	0.309381	3	0	0.0177419
GO:0004017	medium-chain fatty acid metabolic process	2	4	0.309381	2	0	0.0680647
GO:0031086	negative regulation of ribosomal protein gene transcription from RNA polymerase II promoter in response to chemical stimulus	2	4	0.309381	2	1	0.16871
GO:0009132	alanyl-tRNA aminoacylation	2	4	0.309381	3	4	0.266589
GO:0051307	enzyme activator activity	2	4	0.309381	2	2	0.280319
GO:0043629	protein neddylation	2	4	0.309381	2	2	0.280319
GO:0003747	cell wall chitin biosynthetic process	2	4	0.309381	2	3	0.390324
GO:0006363	coenzyme A metabolic process	2	4	0.309381	1	1	0.453872
GO:0008079	positive regulation of response to drug	2	4	0.309381	2	4	0.491966
GO:0006673	mitochondrial respiratory chain complex II	2	4	0.309381	2	5	0.582117
GO:0004197	delta24(24-1) sterol reductase activity	2	4	0.309381	1	2	0.596454
GO:0016459	positive regulation of mitochondrion organization	2	4	0.309381	2	6	0.659849
GO:0000160	protein-heme linkage	2	4	0.309381	0	6	1
GO:0045903	regulation of protein folding in endoplasmic reticulum	2	4	0.309381	0	2	1
GO:0090174	purine ribonucleotide biosynthetic process	2	4	0.309381	0	1	1
GO:0031397	telosome	2	4	0.309381	0	4	1
GO:0051098	pseudohyphal growth	2	4	0.309381	0	3	1
GO:0006449	pyridoxamine-phosphate oxidase activity	2	4	0.309381	0	3	1
GO:0031072	ADP biosynthetic process	6	19	0.313735	7	24	0.736312
GO:0031968	tubulin complex assembly	22	84	0.31589	16	21	0.0172548
GO:0051345	palmitoyl-(protein) hydrolase activity	12	43	0.316468	4	5	0.186624
GO:0031401	enhancer binding	7	23	0.316643	7	17	0.441592
GO:0005096	incipient cellular bud site	11	39	0.317513	14	39	0.531666
GO:0000910	cytokinesis checkpoint	21	80	0.318321	46	55	1.59e-05
GO:0009205	multivesicular body membrane disassembly	21	80	0.318321	7	18	0.489699
GO:0005506	protein import into mitochondrial inner membrane	9	31	0.318465	6	18	0.625894
GO:0031982	regulation of RNA polymerase II transcriptional preinitiation complex assembly	26	101	0.321947	25	53	0.141181
GO:0051336	identical protein binding	16	60	0.330701	16	42	0.447268
GO:0016853	nucleosome assembly	16	60	0.330701	20	54	0.471749
GO:1901657	aromatic amino acid transmembrane transporter activity	33	131	0.331737	21	39	0.0788832
GO:0009116	binding	33	131	0.331737	21	39	0.0788832
GO:0019867	nitrilase activity	22	85	0.333055	16	21	0.0172548
GO:0051274	threonine catabolic process	3	8	0.334971	9	5	0.00293613
GO:0046653	fatty acid synthase activity	3	8	0.334971	3	2	0.11531
GO:0051090	myosin V complex	3	8	0.334971	2	2	0.280319
GO:0004497	sulfur compound metabolic process	3	8	0.334971	3	5	0.34892
GO:0031647	aromatic amino acid family metabolic process	3	8	0.334971	1	1	0.453872
GO:0009982	inositol phosphoceramide synthase regulator activity	3	8	0.334971	3	7	0.507188
GO:0045860	pyruvate kinase activity	3	8	0.334971	1	2	0.596454
GO:0034498	oxidoreductase activity, acting on single donors with incorporation of molecular oxygen, incorporation of one atom of oxygen (internal monooxygenases or internal mixed function oxidases)	3	8	0.334971	0	3	1
GO:0005769	zinc ion transport	3	8	0.334971	0	1	1
GO:0009130	fructosyl-amino acid oxidase activity	3	8	0.334971	0	3	1
GO:0001671	calmodulin binding	3	8	0.334971	0	1	1
GO:0009129	positive regulation of transcription from RNA polymerase II promoter in response to osmotic stress	3	8	0.334971	0	3	1
GO:0004529	carboxylic acid catabolic process	3	8	0.334971	0	8	1
GO:0009215	peptidyl-cysteine modification	1	1	0.33685	3	0	0.0177419
GO:0034091	chromosome organization involved in meiosis	1	1	0.33685	3	1	0.0571018
GO:0004818	actomyosin contractile ring	1	1	0.33685	2	0	0.0680647
GO:0006433	peptidyl-methionine modification	1	1	0.33685	2	0	0.0680647
GO:0004823	dihydrolipoyllysine-residue acetyltransferase activity	1	1	0.33685	2	0	0.0680647
GO:0004830	positive regulation of histone methylation	1	1	0.33685	2	0	0.0680647
GO:0006436	response to anoxia	1	1	0.33685	2	0	0.0680647
GO:0016433	cellular response to brefeldin A	1	1	0.33685	2	0	0.0680647
GO:0004824	transition metal ion homeostasis	1	1	0.33685	2	0	0.0680647
GO:0004427	microtubule depolymerization	1	1	0.33685	2	0	0.0680647
GO:0004831	nucleotidase activity	1	1	0.33685	2	0	0.0680647
GO:0000179	rDNA condensation	1	1	0.33685	2	0	0.0680647
GO:0009133	aspartate kinase activity	1	1	0.33685	2	0	0.0680647
GO:0006435	regulation of steroid metabolic process	1	1	0.33685	2	0	0.0680647
GO:0019348	hydrogen sulfide biosynthetic process	1	1	0.33685	2	0	0.0680647
GO:0004829	regulation of fungal-type cell wall (1->3)-alpha-glucan biosynthetic process	1	1	0.33685	2	0	0.0680647
GO:0006424	sterol biosynthetic process	1	1	0.33685	2	0	0.0680647
GO:0004816	endosome	1	1	0.33685	2	0	0.0680647
GO:0034093	oxidoreductase activity, acting on peroxide as acceptor	1	1	0.33685	2	0	0.0680647
GO:0006430	negative regulation of DNA-dependent transcription, termination	1	1	0.33685	2	0	0.0680647
GO:0006429	protein phosphatase type 2A activator activity	1	1	0.33685	2	0	0.0680647
GO:0016094	carboxyl-O-methyltransferase activity	1	1	0.33685	2	0	0.0680647
GO:0016093	CoA-ligase activity	1	1	0.33685	2	0	0.0680647
GO:0004822	cellular response to caloric restriction	1	1	0.33685	2	0	0.0680647
GO:0006421	thioester metabolic process	1	1	0.33685	2	0	0.0680647
GO:0030620	signal release	1	1	0.33685	2	0	0.0680647
GO:0006437	biotin-[pyruvate-carboxylase] ligase activity	1	1	0.33685	2	0	0.0680647
GO:0006431	fructose 1,6-bisphosphate 1-phosphatase activity	1	1	0.33685	2	0	0.0680647
GO:0004827	xenobiotic catabolic process	1	1	0.33685	2	0	0.0680647
GO:0006428	pentose catabolic process	1	1	0.33685	2	0	0.0680647
GO:0019408	queuine tRNA-ribosyltransferase activity	1	1	0.33685	2	0	0.0680647
GO:0004825	negative regulation of cellular amino acid biosynthetic process	1	1	0.33685	2	0	0.0680647
GO:0004315	cellular component movement	1	1	0.33685	2	0	0.0680647
GO:0042779	L-methionine salvage	1	1	0.33685	3	2	0.11531
GO:0008650	negative regulation of DNA endoreduplication	1	1	0.33685	2	1	0.16871
GO:0004376	cellular response to metal ion	1	1	0.33685	2	1	0.16871
GO:0016436	positive regulation of cellular biosynthetic process	1	1	0.33685	2	1	0.16871
GO:0003933	Rho GTPase activator activity	1	1	0.33685	2	1	0.16871
GO:0016421	response to acid	1	1	0.33685	1	0	0.260969
GO:0009149	vitamin biosynthetic process	1	1	0.33685	1	0	0.260969
GO:0009826	ascospore wall beta-glucan metabolic process	1	1	0.33685	1	0	0.260969
GO:0003988	fumarate transport	1	1	0.33685	1	0	0.260969
GO:0030619	cytoplasmic translational elongation	1	1	0.33685	1	0	0.260969
GO:0009217	telomeric DNA binding	1	1	0.33685	1	0	0.260969
GO:0004300	monovalent inorganic cation transmembrane transporter activity	1	1	0.33685	1	0	0.260969
GO:0003989	protein histidine kinase binding	1	1	0.33685	1	0	0.260969
GO:0051650	peroxisome matrix targeting signal-2 binding	1	1	0.33685	1	0	0.260969
GO:0006903	condensed chromosome outer kinetochore	1	1	0.33685	1	0	0.260969
GO:0006419	internal side of plasma membrane	1	1	0.33685	1	0	0.260969
GO:0000038	regulation of mitotic spindle organization	1	1	0.33685	1	0	0.260969
GO:0004743	positive regulation of exit from mitosis	1	1	0.33685	1	0	0.260969
GO:0048589	organic cation transport	1	1	0.33685	1	0	0.260969
GO:0004814	condensed chromosome	1	1	0.33685	1	0	0.260969
GO:0035870	regulation of dephosphorylation	1	1	0.33685	1	0	0.260969
GO:0070548	positive regulation of transcription from RNA polymerase II promoter in response to zinc ion starvation	1	1	0.33685	1	0	0.260969
GO:0004651	translation	1	1	0.33685	1	0	0.260969
GO:0009213	cellular bud	1	1	0.33685	1	0	0.260969
GO:0006666	negative regulation of transcription involved in G2/M-phase of mitotic cell cycle	1	1	0.33685	1	0	0.260969
GO:0030259	ferric iron transport	1	1	0.33685	1	0	0.260969
GO:0060560	Ras GTPase activator activity	1	1	0.33685	1	0	0.260969
GO:0004360	budding cell apical bud growth	1	1	0.33685	1	0	0.260969
GO:0043505	protein retention in Golgi apparatus	1	1	0.33685	1	0	0.260969
GO:0030955	choline-phosphate cytidylyltransferase activity	1	1	0.33685	1	0	0.260969
GO:0048199	cellular amide metabolic process	1	1	0.33685	1	0	0.260969
GO:0031420	amino-acid betaine metabolic process	1	1	0.33685	1	0	0.260969
GO:0006420	negative regulation of cell growth	1	1	0.33685	1	0	0.260969
GO:0070903	organophosphate ester transport	1	1	0.33685	1	0	0.260969
GO:0004813	radical SAM enzyme activity	1	1	0.33685	1	0	0.260969
GO:0004170	positive regulation of transcription from RNA polymerase II promoter by a nonfermentable carbon source	1	1	0.33685	1	0	0.260969
GO:0004660	DNA topoisomerase complex (ATP-hydrolyzing)	1	1	0.33685	2	2	0.280319
GO:0016229	spermine transport	1	1	0.33685	2	2	0.280319
GO:0033559	cellular response to heat	1	1	0.33685	1	1	0.453872
GO:0004534	ELL-EAF complex	1	1	0.33685	1	1	0.453872
GO:0032044	Golgi localization	1	1	0.33685	1	1	0.453872
GO:0016307	nucleoside transmembrane transport	1	1	0.33685	1	1	0.453872
GO:0016149	3',5'-cyclic-AMP phosphodiesterase activity	1	1	0.33685	1	1	0.453872
GO:0003918	DNA transport	1	1	0.33685	1	1	0.453872
GO:0003983	cation:sugar symporter activity	1	1	0.33685	1	1	0.453872
GO:0008174	ligase regulator activity	1	1	0.33685	1	1	0.453872
GO:0016748	positive regulation of coenzyme metabolic process	1	1	0.33685	1	1	0.453872
GO:0051748	protein import into nucleus, substrate release	1	1	0.33685	1	1	0.453872
GO:0009204	age-dependent general metabolic decline involved in replicative cell aging	1	1	0.33685	1	1	0.453872
GO:0004113	gamma-tubulin binding	1	1	0.33685	1	1	0.453872
GO:0043539	ammonium transmembrane transport	1	1	0.33685	1	1	0.453872
GO:0004161	aldose 1-epimerase activity	1	1	0.33685	1	1	0.453872
GO:0004337	regulation of cellular component biogenesis	1	1	0.33685	1	1	0.453872
GO:0008420	sulfate reduction	1	1	0.33685	1	1	0.453872
GO:0004828	cellular chemical homeostasis	1	1	0.33685	1	1	0.453872
GO:0004325	ATPase activity	1	1	0.33685	1	1	0.453872
GO:0033164	mitochondrial envelope	1	1	0.33685	1	1	0.453872
GO:0035861	tRNA (adenine) methyltransferase activity	1	1	0.33685	1	1	0.453872
GO:0006636	phosphate ion transmembrane transporter activity	1	1	0.33685	1	1	0.453872
GO:0006434	positive regulation of invasive growth in response to glucose limitation	1	1	0.33685	1	1	0.453872
GO:0031593	calcium ion transport	1	1	0.33685	3	7	0.507188
GO:0046519	acetate CoA-transferase activity	1	1	0.33685	1	2	0.596454
GO:0006266	C-terminal protein methylation	1	1	0.33685	1	2	0.596454
GO:0000734	aminoglycan metabolic process	1	1	0.33685	1	2	0.596454
GO:0030042	ARF GTPase activator activity	1	1	0.33685	1	2	0.596454
GO:0003910	small protein activating enzyme activity	1	1	0.33685	1	2	0.596454
GO:0051103	phosphatase activator activity	1	1	0.33685	1	2	0.596454
GO:0003909	DNA polymerase complex	1	1	0.33685	1	2	0.596454
GO:0010997	double-strand/single-strand DNA junction binding	1	1	0.33685	1	2	0.596454
GO:0004316	copper ion regulated core promoter proximal region sequence-specific DNA binding RNA polymerase II transcription factor activity	1	1	0.33685	1	2	0.596454
GO:0016572	phenylpropanoid metabolic process	1	1	0.33685	1	3	0.701832
GO:0045761	positive regulation of protein export from nucleus	1	1	0.33685	1	4	0.779709
GO:0031279	calcium-transporting ATPase activity	1	1	0.33685	1	4	0.779709
GO:0051339	small nucleolar ribonucleoprotein complex	1	1	0.33685	1	4	0.779709
GO:0071482	protein deacetylase activity	1	1	0.33685	2	11	0.890656
GO:0071478	fructose transport	1	1	0.33685	2	11	0.890656
GO:0034644	cell morphogenesis involved in conjugation with cellular fusion	1	1	0.33685	2	11	0.890656
GO:0030544	guanyl-nucleotide exchange factor adaptor activity	1	1	0.33685	4	21	0.923203
GO:0030809	peptide disulfide oxidoreductase activity	1	1	0.33685	0	2	1
GO:0060261	biological regulation	1	1	0.33685	0	1	1
GO:0051972	regulation of cell death	1	1	0.33685	0	1	1
GO:1900543	phosphoserine binding	1	1	0.33685	0	2	1
GO:0043393	fungal-type cell wall polysaccharide biosynthetic process	1	1	0.33685	0	2	1
GO:0016419	deoxyribonucleoside monophosphate biosynthetic process	1	1	0.33685	0	2	1
GO:2000144	protein kinase activity	1	1	0.33685	0	1	1
GO:0035657	intrinsic to mitochondrial inner membrane	1	1	0.33685	0	2	1
GO:0009019	trehalose catabolism in response to heat stress	1	1	0.33685	0	1	1
GO:0031107	CDP-alcohol phosphatidyltransferase activity	1	1	0.33685	0	1	1
GO:0018364	pentose-phosphate shunt	1	1	0.33685	0	1	1
GO:0045763	mannosyl-inositol phosphorylceramide biosynthetic process	1	1	0.33685	0	1	1
GO:0019171	succinate metabolic process	1	1	0.33685	0	2	1
GO:0030803	response to ammonium ion	1	1	0.33685	0	2	1
GO:0030800	endonucleolytic cleavage in ITS1 to separate SSU-rRNA from 5.8S rRNA and LSU-rRNA from tricistronic rRNA transcript (SSU-rRNA, 5.8S rRNA, LSU-rRNA)	1	1	0.33685	0	2	1
GO:0045905	positive regulation of helicase activity	1	1	0.33685	0	2	1
GO:0030818	3'-5'-exoribonuclease activity	1	1	0.33685	0	2	1
GO:0006287	single-organism cellular process	1	1	0.33685	0	1	1
GO:0016461	regulation of transcription from RNA polymerase II promoter in response to biotin starvation	1	1	0.33685	0	2	1
GO:0030656	regulation of cytokinetic process	1	1	0.33685	0	2	1
GO:0016418	negative regulation of catalytic activity	1	1	0.33685	0	2	1
GO:0016842	phosphotransferase activity, for other substituted phosphate groups	1	1	0.33685	0	3	1
GO:0046058	unconventional myosin complex	1	1	0.33685	0	2	1
GO:0043243	TFIIE-class transcription factor binding	1	1	0.33685	0	2	1
GO:0003984	phytochelatin transmembrane transport	1	1	0.33685	0	2	1
GO:0004314	sucrose mediated signaling	1	1	0.33685	0	2	1
GO:0005948	retrograde transport, endosome to Golgi	1	1	0.33685	0	2	1
GO:0051571	phosphorus-oxygen lyase activity	1	1	0.33685	0	1	1
GO:0003987	C-acetyltransferase activity	1	1	0.33685	0	1	1
GO:0006422	ribosome localization	1	1	0.33685	0	2	1
GO:0004815	histone exchange	1	1	0.33685	0	2	1
GO:0006975	glycerophosphodiester phosphodiesterase activity	1	1	0.33685	0	2	1
GO:0044208	high affinity zinc uptake transmembrane transporter activity	1	1	0.33685	0	2	1
GO:0070623	rRNA modification	1	1	0.33685	0	2	1
GO:0007532	vitamin transporter activity	1	1	0.33685	0	1	1
GO:0018343	CDP-diacylglycerol-inositol 3-phosphatidyltransferase activity	1	1	0.33685	0	1	1
GO:0030815	phosphatidylinositol-3,4,5-trisphosphate 3-phosphatase activity	1	1	0.33685	0	2	1
GO:0004791	oxidoreductase activity, acting on CH-OH group of donors	1	1	0.33685	0	1	1
GO:0016420	tRNA wobble uridine modification	1	1	0.33685	0	2	1
GO:0001196	glycerol-3-phosphate catabolic process	1	1	0.33685	0	1	1
GO:0042989	positive regulation of Ras GTPase activity	1	1	0.33685	0	1	1
GO:0072365	regulation of phosphorylation of RNA polymerase II C-terminal domain serine 2 residues	1	1	0.33685	0	1	1
GO:0043528	protein hydroxylation	1	1	0.33685	0	2	1
GO:1900372	microbody membrane	1	1	0.33685	0	2	1
GO:0030479	negative regulation of Ras protein signal transduction	13	48	0.338074	15	32	0.224463
GO:0019787	negative regulation of proteolysis	19	73	0.34193	25	82	0.774809
GO:0008156	inorganic anion exchanger activity	4	12	0.344522	12	10	0.00414183
GO:0000920	RNA localization	4	12	0.344522	11	13	0.0287289
GO:0006760	selenocysteine metabolic process	4	12	0.344522	6	5	0.0417181
GO:0030865	cell division site	4	12	0.344522	11	15	0.0528369
GO:0030866	phosphatidylethanolamine N-methyltransferase activity	4	12	0.344522	11	15	0.0528369
GO:0042558	dihydropteroate synthase activity	4	12	0.344522	6	7	0.09551
GO:0000028	pyridoxal phosphate biosynthetic process from pyridoxamine	4	12	0.344522	1	1	0.453872
GO:0003714	ethanolamine transmembrane transporter activity	4	12	0.344522	3	10	0.699873
GO:0009898	protein prenyltransferase activity	4	12	0.344522	2	8	0.780078
GO:0017148	glucosamine 6-phosphate N-acetyltransferase activity	5	16	0.348382	2	7	0.7255
GO:0031306	regulation of cellular amide metabolic process	5	16	0.348382	0	3	1
GO:0031307	tRNA transcription	5	16	0.348382	0	3	1
GO:0009896	protein phosphatase inhibitor activity	6	20	0.34959	2	7	0.7255
GO:0000077	mediator complex	6	20	0.34959	8	31	0.836439
GO:0016881	small molecule biosynthetic process	21	82	0.353833	29	87	0.642445
GO:0040029	AMP biosynthetic process	25	99	0.357152	18	80	0.973296
GO:0030864	profilin binding	14	53	0.35791	15	33	0.2526
GO:0030863	dextrin catabolic process	14	53	0.35791	15	39	0.440021
GO:0048308	starch catabolic process	12	45	0.36474	3	6	0.430069
GO:0006310	DNA-directed RNA polymerase II, core complex	39	159	0.366808	22	81	0.890673
GO:0007015	6-phosphofructokinase activity	11	41	0.368242	16	28	0.0859804
GO:0043085	transcription initiation from RNA polymerase I promoter	16	62	0.372202	10	14	0.0702172
GO:0031410	lanosterol O-acyltransferase activity	25	100	0.373668	25	53	0.141181
GO:0031988	DNA geometric change	25	100	0.373668	23	51	0.195912
GO:0016023	succinate dehydrogenase complex	25	100	0.373668	23	51	0.195912
GO:0006914	guanine metabolic process	20	79	0.375877	2	30	0.99925
GO:0051247	triglyceride lipase activity	14	54	0.380411	8	27	0.729504
GO:0000774	regulation of histone H3-K36 trimethylation	2	5	0.383485	4	0	0.00462193
GO:0043137	cell wall organization or biogenesis	2	5	0.383485	7	4	0.00965234
GO:0009148	glycogen catabolic process	2	5	0.383485	4	1	0.0182963
GO:0071031	regulation of protein import into nucleus	2	5	0.383485	2	0	0.0680647
GO:0016778	peptide catabolic process	2	5	0.383485	3	2	0.11531
GO:0032048	S phase of mitotic cell cycle	2	5	0.383485	3	2	0.11531
GO:0032432	apoptotic process	2	5	0.383485	2	1	0.16871
GO:0007089	sulfur amino acid transmembrane transporter activity	2	5	0.383485	4	5	0.186624
GO:0000346	heterochromatin maintenance involved in chromatin silencing	2	5	0.383485	2	3	0.390324
GO:0006465	triglyceride mobilization	2	5	0.383485	2	4	0.491966
GO:0003756	acyl-CoA biosynthetic process	2	5	0.383485	3	9	0.642798
GO:0016862	succinyltransferase activity	2	5	0.383485	3	9	0.642798
GO:0016864	regulation of maintenance of meiotic sister chromatid cohesion	2	5	0.383485	3	9	0.642798
GO:0061135	non-membrane spanning protein tyrosine phosphatase activity	2	5	0.383485	1	3	0.701832
GO:0005884	L-histidine transmembrane transporter activity	2	5	0.383485	1	3	0.701832
GO:0000289	G-quadruplex DNA binding	2	5	0.383485	1	7	0.9112
GO:0030145	regulation of DNA metabolic process	2	5	0.383485	1	8	0.934412
GO:0031494	regulation of cellular response to heat	2	5	0.383485	0	5	1
GO:0010453	positive regulation of fatty acid biosynthetic process	2	5	0.383485	0	5	1
GO:0009306	protein modification process	2	5	0.383485	0	1	1
GO:0004842	mitochondrial threonyl-tRNA aminoacylation	17	67	0.388657	19	65	0.802982
GO:0030811	methyltransferase activity	12	46	0.38927	13	37	0.560546
GO:0033121	histone H3-K18 acetylation	12	46	0.38927	13	37	0.560546
GO:0009118	organellar ribosome	12	46	0.38927	13	37	0.560546
GO:0009199	manganese ion transport	21	84	0.390131	8	18	0.362709
GO:0005637	cellular component macromolecule biosynthetic process	3	9	0.390455	2	3	0.390324
GO:0016514	positive regulation of histone modification	3	9	0.390455	2	10	0.861305
GO:0000788	box H/ACA snoRNA binding	3	9	0.390455	0	6	1
GO:0001101	cellular response to cobalt ion	3	9	0.390455	0	1	1
GO:0042026	negative regulation of barrier septum assembly involved in cell cycle cytokinesis	4	13	0.390665	4	2	0.0435798
GO:0016814	mitochondrial lysyl-tRNA aminoacylation	4	13	0.390665	6	12	0.320896
GO:0071897	proteasome regulatory particle, lid subcomplex	4	13	0.390665	5	12	0.468104
GO:0051246	sulfite reductase complex (NADPH)	42	174	0.395088	37	124	0.843091
GO:0031300	drug transmembrane transporter activity	31	127	0.396788	32	76	0.228939
GO:0006457	response to misfolded protein	23	93	0.399081	34	70	0.0778233
GO:0051172	dihydrobiopterin metabolic process	50	209	0.402572	42	135	0.792105
GO:0000030	rRNA (guanine) methyltransferase activity	9	34	0.40416	11	16	0.0688438
GO:0010558	polyprenol metabolic process	51	214	0.410712	42	138	0.827854
GO:1900542	cell cortex part	12	47	0.413928	14	42	0.625174
GO:0006140	regulation of inositol biosynthetic process	12	47	0.413928	14	42	0.625174
GO:0035966	de novo NAD biosynthetic process from tryptophan	7	26	0.415571	6	13	0.374075
GO:0045934	protein localization to nucleus	49	206	0.418234	42	135	0.792105
GO:0031301	response to ketone	29	120	0.420888	31	72	0.204201
GO:0031975	regulation of ergosterol biosynthetic process	105	449	0.42092	95	239	0.171461
GO:0031967	adenine metabolic process	105	449	0.42092	95	239	0.171461
GO:0006892	nuclear pore inner ring	14	56	0.425819	9	28	0.65867
GO:0031491	diaminopimelate biosynthetic process	5	18	0.428762	3	4	0.266589
GO:0007007	ubiquitin protein ligase binding	5	18	0.428762	5	12	0.468104
GO:0033205	nuclear pore linkers	13	52	0.432016	30	41	0.00209695
GO:0000976	Hsp70 protein binding	16	65	0.435642	6	84	1
GO:0001934	protein transport	4	14	0.436302	2	4	0.491966
GO:0006862	fluid transport	4	14	0.436302	4	13	0.684984
GO:0010948	CDP-diacylglycerol biosynthetic process	12	48	0.438615	48	66	0.000123972
GO:0016236	DNA helicase A complex	8	31	0.44039	0	17	1
GO:0030100	proline metabolic process	3	10	0.444684	4	9	0.45255
GO:0030162	genetic imprinting at mating-type locus	3	10	0.444684	3	7	0.507188
GO:0051347	phenylpropanoid catabolic process	3	10	0.444684	1	2	0.596454
GO:0033674	maintenance of location in cell	3	10	0.444684	1	2	0.596454
GO:0051054	positive regulation of starch catabolic process	3	10	0.444684	1	4	0.779709
GO:0016835	transferase activity, transferring hexosyl groups	7	27	0.448564	9	21	0.378409
GO:0000975	cellular alcohol biosynthetic process	17	70	0.450257	7	85	0.999999
GO:0044212	S-(hydroxymethyl)glutathione dehydrogenase activity	17	70	0.450257	7	85	0.999999
GO:0004518	septin collar	29	122	0.452206	33	65	0.0564398
GO:0002178	glycolytic fermentation	2	6	0.4539	3	1	0.0571018
GO:0031211	oxidized base lesion DNA N-glycosylase activity	2	6	0.4539	3	1	0.0571018
GO:0008144	regulation of starch catabolic process by regulation of transcription from RNA polymerase II promoter	2	6	0.4539	1	0	0.260969
GO:0070828	oligopeptide transmembrane transporter activity	2	6	0.4539	3	5	0.34892
GO:0061134	response to monosaccharide stimulus	2	6	0.4539	2	3	0.390324
GO:0000164	mitochondrial sorting and assembly machinery complex	2	6	0.4539	1	3	0.701832
GO:0031060	protein desumoylation	2	6	0.4539	2	28	0.998701
GO:0007135	flavin-containing compound metabolic process	2	6	0.4539	0	11	1
GO:0046677	dCMP deaminase activity	2	6	0.4539	0	2	1
GO:0016423	RNA polymerase II transcription coactivator activity involved in preinitiation complex assembly	2	6	0.4539	0	5	1
GO:0048017	copper ion transmembrane transporter activity	2	6	0.4539	0	13	1
GO:0051234	Golgi-associated vesicle membrane	225	978	0.459053	224	636	0.5301
GO:0006357	positive regulation of transcription factor import into nucleus in response to hydrogen peroxide	73	314	0.459777	38	213	0.999993
GO:0051983	regulation of response to stress	1	2	0.460003	12	6	0.000348459
GO:0007063	regulation of M/G1 transition of mitotic cell cycle	1	2	0.460003	4	1	0.0182963
GO:0004525	inorganic anion transmembrane transporter activity	1	2	0.460003	3	1	0.0571018
GO:0045876	cell cycle arrest in response to nitrogen starvation	1	2	0.460003	2	0	0.0680647
GO:0004326	core promoter sequence-specific DNA binding	1	2	0.460003	2	0	0.0680647
GO:0051437	sulfate transport	1	2	0.460003	2	1	0.16871
GO:0007092	ribosomal small subunit export from nucleus	1	2	0.460003	2	1	0.16871
GO:0043335	cellular water homeostasis	1	2	0.460003	1	0	0.260969
GO:0035459	mitotic cell cycle checkpoint	1	2	0.460003	1	0	0.260969
GO:0000348	S-acetyltransferase activity	1	2	0.460003	1	0	0.260969
GO:0090110	carbohydrate derivative metabolic process	1	2	0.460003	1	0	0.260969
GO:0033592	isocitrate dehydrogenase (NAD+) activity	1	2	0.460003	1	0	0.260969
GO:0007000	glucose 1-phosphate metabolic process	1	2	0.460003	2	2	0.280319
GO:0051488	cellular bud site selection	1	2	0.460003	2	2	0.280319
GO:0090224	cystathionine beta-synthase activity	1	2	0.460003	2	2	0.280319
GO:0015288	negative regulation of invasive growth in response to glucose limitation by negative regulation of transcription from RNA polymerase II promoter	1	2	0.460003	1	1	0.453872
GO:0006545	regulation of arginine catabolic process	1	2	0.460003	1	1	0.453872
GO:0016724	L-malate dehydrogenase activity	1	2	0.460003	1	1	0.453872
GO:0004322	superoxide dismutase activity	1	2	0.460003	1	1	0.453872
GO:0060236	3-isopropylmalate dehydratase activity	1	2	0.460003	1	1	0.453872
GO:0022829	glycoprotein catabolic process	1	2	0.460003	1	1	0.453872
GO:0008897	extrinsic to mitochondrial inner membrane	1	2	0.460003	1	1	0.453872
GO:0046160	extracellular polysaccharide catabolic process involved in ascospore release from ascus	1	2	0.460003	1	1	0.453872
GO:0006784	regulation of actin filament bundle assembly	1	2	0.460003	1	1	0.453872
GO:0003785	RITS complex	1	2	0.460003	1	1	0.453872
GO:0004311	positive regulation of sterol import	1	2	0.460003	1	2	0.596454
GO:0008216	RNA polymerase II basal transcription factor binding transcription factor activity	1	2	0.460003	1	2	0.596454
GO:0008553	genetic imprinting	1	2	0.460003	1	2	0.596454
GO:0043291	protein anchor	1	2	0.460003	1	2	0.596454
GO:0031229	establishment of protein localization	1	2	0.460003	1	3	0.701832
GO:0005639	negative regulation of oligopeptide transport by negative regulation of transcription from RNA polymerase II promoter	1	2	0.460003	1	3	0.701832
GO:0030874	BLOC-1 complex	1	2	0.460003	1	3	0.701832
GO:0009107	pyrimidine nucleotide metabolic process	1	2	0.460003	1	3	0.701832
GO:0009106	hydroxymethylfurfural reductase (NADPH) activity	1	2	0.460003	1	3	0.701832
GO:0016717	integral to mitochondrial membrane	1	2	0.460003	1	3	0.701832
GO:0070567	ATPase activity, coupled	1	2	0.460003	1	3	0.701832
GO:0017196	positive regulation of mRNA 3'-end processing	1	2	0.460003	2	8	0.780078
GO:0018206	regulation of triglyceride biosynthetic process	1	2	0.460003	2	8	0.780078
GO:1900371	cell wall macromolecule catabolic process involved in cell wall disassembly	1	2	0.460003	1	5	0.837257
GO:0030808	UMP salvage	1	2	0.460003	1	5	0.837257
GO:0030817	membrane lipid metabolic process	1	2	0.460003	1	5	0.837257
GO:0030802	positive regulation of mating type switching	1	2	0.460003	1	5	0.837257
GO:0030799	(1->4)-alpha-glucan biosynthetic process	1	2	0.460003	1	5	0.837257
[truncated: 6,277 more rows]
